# Supplementary material for: Virtual Reality Interventions for Stress Reduction in the General Population: Systematic Review and Meta-Analysis of Randomized Controlled Trials
Source: J Med Internet Res. 2026 May 25;28:e78212. doi: 10.2196/78212 (PMC13200809; doi:10.2196/78212)
Supplement: Multimedia Appendix 4 [file jmir-v28-e78212-s004.xlsx]

## Sheet: All studies
study information			exclusion reason		Full reference
First author	Year	Title	criteria
Abbott and Diaz-Artiles	2022	The impact of digital scents on behavioral health in a restorative virtual reality environment	no neutral control condition		Abbott, R., & Diaz-Artiles, A. (2022). The impact of digital scents on behavioral health in a restorative virtual reality environment. Acta Astronautica, 197, 145-153. https://doi.org/10.1016/j.actaastro.2022.05.025
Abd-Alhamid et al.	2020	Evaluating the impact of viewing location on view perception using a virtual environment	no neutral control condition		Abd-Alhamid, F., Kent, M., Calautit, J., & Wu, Y. P. (2020). Evaluating the impact of viewing location on view perception using a virtual environment. Building and Environment, 180. https://doi.org/10.1016/j.buildenv.2020.106932
Abueva et al.	2025	Digital Technologies and Student Mental Health: Risks of Social Media and the Promise of Virtual Reality and Autonomous Sensory Meridian Response Interventions	inadequate study design		Abueva, N., Buzelo, A., Wu, Y. Q., Turniyazova, Z., Karakushev, D., & Obrenovic, B. (2025). Digital Technologies and Student Mental Health : Risks of Social Media and the Promise of Virtual Reality and Autonomous Sensory Meridian Response Interventions. Psychology Research and Behavior Management, 18, 2179-2191. https://doi.org/10.2147/Prbm.S540053
Aganov et al.	2022	Pure purr virtual reality technology: measuring heart rate variability and anxiety levels in healthy volunteers affected by moderate stress	no neutral control condition		Aganov, S., Nayshtetik, E., Nagibin, V., & Lebed, Y. (2022). Pure purr virtual reality technology: measuring heart rate variability and anxiety levels in healthy volunteers affected by moderate stress. Archives of Medical Science, 18(2), 336-343. https://doi.org/10.5114/aoms.2020.93239
Aghanejad et al.	2026	Stressful urban walks: an experimental design for measuring physiological and psychological stress in virtual urban environments	inadequate intervention aim		Aghanejad, R., Birenboim, A., Matthys, M., Claramunt, S., & Perchoux, C. (2026). Stressful urban walks: an experimental design for measuring physiological and psychological stress in virtual urban environments. Virtual Reality, 30(1). https://doi.org/ARTN 45 10.1007/s10055-025-01300-3
Alexanian et al.	2022	Virtual reality and music's impact on psychological well-being	no neutral control condition		Alexanian, S., Foxman, M., & Pimentel, D. (2022). Virtual reality and music's impact on psychological well-being. Frontiers in Rehabilitation Sciences, 3. https://doi.org/10.3389/fresc.2022.864990
Alyan et al.	2021	The Influence of Virtual Forest Walk on Physiological and Psychological Responses	no neutral control condition		Alyan, E., Combe, T., Rambli, D. R. A., Sulaiman, S., Merienne, F., & Diyana, N. (2021). The Influence of Virtual Forest Walk on Physiological and Psychological Responses. International Journal of Environmental Research and Public Health, 18(21). https://doi.org/10.3390/ijerph182111420
Ascone et al.	2025	Multi- vs. unimodal forest-bathing in VR to enhance affective and cognitive recovery after acute stress	no neutral control condition		Ascone, L., Mostajeran, F., Mascherek, A., Tawil, N., Knaust, T., Samaan, L., & Kühn, S. (2025). Multi-vs. unimodal forest-bathing in VR to enhance affective and cognitive recovery after acute stress. Journal of Environmental Psychology, 105. https://doi.org/10.1016/j.jenvp.2025.102637
Atlaf et al.	2025	Impact of windows, natural materials, and diverse representations in built environments on psychological and physiological well-being: A between-subjects experiment in immersive virtual environments	inadequate intervention aim		Altaf, B., Tavakoli, A., Ruth, P., Green, A., Xu, J. X., Jain, S., Chiu, E., Bencharit, L. Z., Murnane, E. L., Landay, J. A., & Billington, S. L. (2025). Impact of windows, natural materials, and diverse representations in built environments on psychological and physiological well-being: A between-subjects experiment in immersive virtual environments. Building and Environment, 280. https://doi.or…
Bahcivan et al.	2022	A single-session Mindfulness-Based Swinging Technique vs. cognitive disputation intervention among women with breast cancer: A pilot randomised controlled study examining the efficacy at 8-week follow-up	no immersive VR intervention		Bahcivan, O., Gutierrez-Maldonado, J., & Estapé, T. (2022). A single-session Mindfulness-Based Swinging Technique vs. cognitive disputation intervention among women with breast cancer: A pilot randomised controlled study examining the efficacy at 8-week follow-up. Frontiers in Psychology, 13. https://doi.org/10.3389/fpsyg.2022.1007065
Baktash et al.	2024	Beyond sight: Comparing traditional virtual reality and immersive multi-sensory environments in stress reduction of university students	no neutral control condition		Baktash, H., Kim, D., & Shirazi, A. (2024). Beyond sight: Comparing traditional virtual reality and immersive multi-sensory environments in stress reduction of university students. Frontiers in Virtual Reality, 5. https://doi.org/10.3389/frvir.2024.1412297
Baldwin et al.	2021	Using the Perceptual Experience Laboratory (PEL) to simulate tourism environments for hedonic wellbeing	no immersive VR intervention		Baldwin, J., Haven-Tang, C., Gill, S., Morgan, N., & Pritchard, A. (2021). Using the Perceptual Experience Laboratory (PEL) to simulate tourism environments for hedonic wellbeing. Information Technology & Tourism, 23(1), 45-67. https://doi.org/10.1007/s40558-020-00179-x
Baños et al.	2012	Positive mood induction procedures for virtual environments designed for elderly people	inadequate study design		Baños, R. M., Etchemendy, E., Castilla, D., García-Palacios, A., Quero, S., & Botella, C. (2012). Positive mood induction procedures for virtual environments designed for elderly people. Interacting with Computers, 24(3), 131-138. https://doi.org/10.1016/j.intcom.2012.04.002
Baños et al.	2008	Presence and Emotions in Virtual Environments: The Influence of Stereoscopy	no neutral control condition		Baños, R. M., Botella, C., Rubió, I., Quero, S., García-Palacios, A., & Alcañiz, M. (2008). Presence and emotions in virtual environments:: The influence of stereoscopy. Cyberpsychology & Behavior, 11(1), 1-8. https://doi.org/10.1089/cpb.2007.9936
Barton et al.	2024	The restorative and state enhancing potential of abstract fractal-like imagery and interactive mindfulness interventions in virtual reality	no neutral control condition		Barton, A. C., Do, M., Sheen, J., & Byrne, L. K. (2024). The restorative and state enhancing potential of abstract fractal-like imagery and interactive mindfulness interventions in virtual reality. Virtual Reality, 28(1). https://doi.org/10.1007/s10055-023-00916-7
Batistatou et al.	2022	Virtual Reality to Evaluate the Impact of Colorful Interventions and Nature Elements on Spontaneous Walking, Gaze, and Emotion	inadequate intervention aim		Batistatou, A., Vandeville, F., & Delevoye-Turrell, Y. N. (2022). Virtual Reality to Evaluate the Impact of Colorful Interventions and Nature Elements on Spontaneous Walking, Gaze, and Emotion. Frontiers in Virtual Reality, 3. https://doi.org/10.3389/frvir.2022.819597
Baumann et al.	2024	Exploring the interplay of urban form and greenery in residents’ affective and cognitive responses	inadequate study design		Baumann, H., & Grêt-Regamey, A. (2024). Exploring the interplay of urban form and greenery in residents' affective and cognitive responses. Urban Forestry & Urban Greening, 101. https://doi.org/10.1016/j.ufug.2024.128553
Bazrafshan et al.	2023	Greater place attachment to urban parks enhances relaxation: Examining affective and cognitive responses of locals and bi-cultural migrants to virtual park visits	inadequate study design		Bazrafshan, M., Spielhofer, R., Hayek, U. W., Kienast, F., & Gret-Regamey, A. (2023). Greater place attachment to urban parks enhances relaxation: Examining affective and cognitive responses of locals and bi-cultural migrants to virtual park visits. Landscape and Urban Planning, 232. https://doi.org/10.1016/j.landurbplan.2022.104650
Bekelis et al.	2017	Effect of an Immersive Preoperative Virtual Reality Experience on Patient Reported Outcomes: A Randomized Controlled Trial	inadequate intervention aim		Bekelis, K., Calnan, D., Simmons, N., MacKenzie, T. A., & Kakoulides, G. (2017). Effect of an Immersive Preoperative Virtual Reality Experience on Patient Reported Outcomes. Annals of Surgery, 265(6), 1068-1073. https://doi.org/10.1097/Sla.0000000000002094
Benedetti et al.	2024	Interplay among Anxiety, Digital Environmental Exposure, and Cognitive Control: Implications of Natural Settings	inadequate intervention aim		Benedetti, V., Giganti, F., Cotugno, M., Noferini, C., Gavazzi, G., Gronchi, G., Righi, S., Meneguzzo, F., Becheri, F. R., Li, Q., & Viggiano, M. P. (2024). Interplay among Anxiety, Digital Environmental Exposure, and Cognitive Control: Implications of Natural Settings. Behavioral Sciences, 14(4). https://doi.org/10.3390/bs14040323
Benfield et al.	2020	Anthropogenic Noise Source and Intensity Effects on Mood and Relaxation in Simulated Park Environments	no immersive VR intervention		Benfield, J. A., Rainbolt, G. A. N., Troup, L. J., & Bell, P. A. (2020). Anthropogenic Noise Source and Intensity Effects on Mood and Relaxation in Simulated Park Environments. Frontiers in Psychology, 11. https://doi.org/10.3389/fpsyg.2020.570694
Blum et al.	2019	Heart Rate Variability Biofeedback Based on Slow-Paced Breathing With Immersive Virtual Reality Nature Scenery	no neutral control condition		Blum, J., Rockstroh, C., & Göritz, A. S. (2019). Heart Rate Variability Biofeedback Based on Slow-Paced Breathing With Immersive Virtual Reality Nature Scenery. Frontiers in Psychology, 10. https://doi.org/10.3389/fpsyg.2019.02172
Brancato et al.	2022	Simulated nature walks improve psychological well-being along a natural to urban continuum	no immersive VR intervention		Brancato, G. G., Van Hedger, K., Berman, M. G., & Van Hedger, S. C. (2022). Simulated nature walks improve psychological well-being along a natural to urban continuum. Journal of Environmental Psychology, 81. https://doi.org/10.1016/j.jenvp.2022.101779
Bridge et al.	2024	A virtual reality environment for supporting mental wellbeing of students on remote clinical placement: A multi-methods evaluation	no relevant outcome measure		Bridge, P., Mehta, J., Keane, P., El-Sayed, O., Mackay, S., Ketterer, S. J., West, H., Wilson, N., Higginson, M., & Hanna, J. (2024). A virtual reality environment for supporting mental wellbeing of students on remote clinical placement: A multi-methods evaluation. Nurse Education Today, 138. https://doi.org/10.1016/j.nedt.2024.106184
Brito et al.	2022	Effect of sensorimotor rehabilitation based on an immersive virtual reality model on mental health	inadequate intervention aim		Brito, H., Pham, T., & Vicente, B. (2022). Effect of sensorimotor rehabilitation based on an immersive virtual reality model on mental health. International Journal of Geriatric Psychiatry, 37(1). https://doi.org/10.1002/gps.5541
Brivio et al.	2021	Virtual reality and 360° panorama technology: a media comparison to study changes in sense of presence, anxiety, and positive emotions	no neutral control condition		Brivio, E., Serino, S., Cousa, E. N., Zini, A., Riva, G., & De Leo, G. (2021). Virtual reality and 360° panorama technology: a media comparison to study changes in sense of presence, anxiety, and positive emotions. Virtual Reality, 25(2), 303-311. https://doi.org/10.1007/s10055-020-00453-7
Calogiuri et al.	2018	Experiencing Nature through Immersive Virtual Environments: Environmental Perceptions, Physical Engagement, and Affective Responses during a Simulated Nature Walk	inadequate study design		Calogiuri, G., Litleskare, S., Fagerheim, K. A., Rydgren, T. L., Brambilla, E., & Thurston, M. (2018). Experiencing Nature through Immersive Virtual Environments: Environmental Perceptions, Physical Engagement, and Affective Responses during a Simulated Nature Walk. Frontiers in Psychology, 8. https://doi.org/10.3389/fpsyg.2017.02321
Cao and Hsu	2021	The Effects of Soundscapes in Relieving Stress in an Urban Park	no immersive VR intervention		Cao, X., & Hsu, Y. (2021). The Effects of Soundscapes in Relieving Stress in an Urban Park (Retracted article. See vol. 11, 2022). Land, 10(12). https://doi.org/10.3390/land10121323
Cawley and Tejeiro	2024	Brief Virtual Reality Mindfulness is More Effective than Audio Mindfulness and Colouring in Reducing Stress in University Students	no neutral control condition		Cawley, A., & Tejeiro, R. (2024). Brief Virtual Reality Mindfulness is More Effective than Audio Mindfulness and Colouring in Reducing Stress in University Students. Mindfulness, 15(2), 272-281. https://doi.org/10.1007/s12671-024-02306-9
Chan et al.	2023	Nature in virtual reality improves mood and reduces stress: evidence from young adults and senior citizens	inadequate study design		Chan, S. H. M., Qiu, L., Esposito, G., Mai, K. P., Tam, K. P., & Cui, J. (2023). Nature in virtual reality improves mood and reduces stress: evidence from young adults and senior citizens. Virtual Reality, 27(4), 3285-3300. https://doi.org/10.1007/s10055-021-00604-4
Chandrasiri et al.	2020	A virtual reality approach to mindfulness skills training	no relevant outcome measure		Chandrasiri, A., Collett, J., Fassbender, E., & De Foe, A. (2020). A virtual reality approach to mindfulness skills training. Virtual Reality, 24(1), 143-149. https://doi.org/10.1007/s10055-019-00380-2
Chen et al.	2023	How Does the Experience of Forest Recreation Spaces in Different Seasons Affect the Physical and Mental Recovery of Users?	no neutral control condition		Chen, R., Gao, Y., Zhang, R., Zhang, Z., Zhang, W., Meng, H., & Zhang, T. (2023). How Does the Experience of Forest Recreation Spaces in Different Seasons Affect the Physical and Mental Recovery of Users? Int J Environ Res Public Health, 20(3). https://doi.org/10.3390/ijerph20032357
Chen et al.	2024	Feasibility and effectiveness study of applying a hallucinogen harm reduction and integration model to a mindfulness thinking intervention using virtual reality: A randomized controlled trial	no immersive VR intervention		Chen, Y., Wang, T., Tan, Y., & Li, D. (2024). Feasibility and effectiveness study of applying a hallucinogen harm reduction and integration model to a mindfulness thinking intervention using virtual reality: A randomized controlled trial. Digital Health, 10, 20552076241249869. https://doi.org/10.1177/20552076241249869
Chen and Takatori	2025	Is green alone enough? A mixed-design virtual reality study on landscape elements and restorative effects across different occupations	no relevant outcome measure		Chen, Z. Y., & Takatori, C. (2025). Is green alone enough? A mixed-design virtual reality study on landscape elements and restorative effects across different occupations. Landscape and Urban Planning, 261. https://doi.org/10.1016/j.landurbplan.2025.105392
Cheng et al.	2020	Combination of 3-Dimensional Virtual Reality and Hands-On Aromatherapy in Improving Institutionalized Older Adults’ Psychological Health: Quasi-Experimental Study	inadequate study design		Cheng, V. Y. W., Huang, C. M., Liao, J. Y., Hsu, H. P., Wang, S. W., Huang, S. F., & Guo, J. L. (2020). Combination of 3-Dimensional Virtual Reality and Hands-On Aromatherapy in Improving Institutionalized Older Adults' Psychological Health: Quasi-Experimental Study. Journal of Medical Internet Research, 22(7). https://doi.org/10.2196/17096
Chirico and Gaggioli	2019	When Virtual Feels Real: Comparing Emotional Responses and Presence in Virtual and Natural Environments	no neutral control condition		Chirico, A., & Gaggioli, A. (2019). When Virtual Feels Real: Comparing Emotional Responses and Presence in Virtual and Natural Environments. Cyberpsychology Behavior and Social Networking, 22(3), 220-226. https://doi.org/10.1089/cyber.2018.0393
Chittaro and Sioni	2014	Affective computing vs. affective placebo: Study of a biofeedback-controlled game for relaxation training	no immersive VR intervention		Chittaro, L., & Sioni, R. (2014). Affective computing vs. affective placebo: Study of a biofeedback-controlled game for relaxation training. International Journal of Human-Computer Studies, 72(8-9), 663-673. https://doi.org/10.1016/j.ijhcs.2014.01.007
Chittaro et al.	2024	Virtual reality experiences for breathing and relaxation training: The effects of real vs. placebo biofeedback	inadequate study design		Chittaro, L., Serafini, M., & Vulcano, Y. (2024). Virtual reality experiences for breathing and relaxation training: The effects of real vs. placebo biofeedback. International Journal of Human-Computer Studies, 188. https://doi.org/10.1016/j.ijhcs.2024.103275
Choe et al.	2020	Simulated natural environments bolster the effectiveness of a mindfulness programme: A comparison with a relaxation-based intervention	no immersive VR intervention		Choe, E. Y., Jorgensen, A., & Sheffield, D. (2020). Simulated natural environments bolster the effectiveness of a mindfulness programme: A comparison with a relaxation-based intervention. Journal of Environmental Psychology, 67. https://doi.org/10.1016/j.jenvp.2019.101382
Choe et al.	2021	Examining the effectiveness of mindfulness practice in simulated and actual natural environments: Secondary data analysis	no immersive VR intervention		Choe, E. Y., Jorgensen, A., & Sheffield, D. (2021). Examining the effectiveness of mindfulness practice in simulated and actual natural environments: Secondary data analysis. Urban Forestry & Urban Greening, 66. https://doi.org/10.1016/j.ufug.2021.127414
Cieślik et al.	2023	Immersive virtual reality as support for the mental health of elderly women: a randomized controlled trial	no relevant outcome measure		Cieslik, B., Juszko, K., Kiper, P., & Szczepanska-Gieracha, J. (2023). Immersive virtual reality as support for the mental health of elderly women: a randomized controlled trial. Virtual Reality, 27(3), 2227-2235. https://doi.org/10.1007/s10055-023-00797-w
Cioffi and Lubetzky	2023	BOXVR Versus Guided YouTube Boxing for Stress, Anxiety, and Cognitive Performance in Adolescents: A Pilot Randomized Controlled Trial	inadequate study design		Cioffi, R., & Lubetzky, A. V. (2023). Versus Guided YouTube Boxing for Stress, Anxiety, and Cognitive Performance in Adolescents: A Pilot Randomized Controlled Trial. Games for Health Journal, 12(3), 259-268. https://doi.org/10.1089/g4h.2022.0202
Clemente et al	2025	The Effect of Exposure to VR vs. 2D Virtual Environments on Restorativeness: The Mediating Role of the Sense of Presence	no relevant outcome measure		Clemente, D., Theodorou, A., Romano, L., Russo, C., Rodelli, R., Casagrande, G., & Panno, A. (2025). The Effect of Exposure to VR 2D Virtual Environments on Restorativeness: The Mediating Role of the Sense of Presence. International Journal of Human-Computer Interaction, 41(8), 4567-4582. https://doi.org/10.1080/10447318.2024.2352218
Croghan et al.	2022	Virtual Reality for Health Care Professionals During a Pandemic: A Pilot Program	no neutral control condition		Croghan, I. T., Hurt, R. T., Aakre, C. A., Fokken, S. C., Fischer, K. M., Lindeen, S. A., Schroeder, D. R., Ganesh, R., Ghosh, K., & Bauer, B. A. (2022). Virtual Reality for Health Care Professionals During a Pandemic: A Pilot Program. Journal of Primary Care and Community Health, 13. https://doi.org/10.1177/21501319221086716
Crossan and Salmoni	2021	A Simulated Walk in Nature: Testing Predictions From the Attention Restoration Theory	no immersive VR intervention		Crossan, C., & Salmoni, A. (2021). A Simulated Walk in Nature: Testing Predictions From the Attention Restoration Theory. Environment and Behavior, 53(3), 277-295. https://doi.org/10.1177/0013916519882775
Crosswell et al	2022	Examining virtual meditation as a stress management strategy on college campuses through longitudinal, quasi-experimental research	inadequate study design		Crosswell, L., & Yun, G. W. (2022). Examining virtual meditation as a stress management strategy on college campuses through longitudinal, quasi-experimental research. Behaviour & Information Technology, 41(4), 864-878. https://doi.org/10.1080/0144929x.2020.1838609
Dastan et al.	2024	Enhancing Well-Being: A Comparative Study of Virtual Reality Chromotherapy Rooms with Static, Dynamic, and Empty Environments	no neutral control condition		Dastan, M., Ricci, M., Vangi, F., & Fiorentino, M. (2024). Enhancing Well-Being: A Comparative Study of Virtual Reality Chromotherapy Rooms with Static, Dynamic, and Empty Environments. Sensors, 24(6). https://doi.org/10.3390/s24061732
Eisen et al.	2024	Susceptibility to stress and nature exposure: Unveiling differential susceptibility to physical environments; a randomized controlled trial	no relevant outcome measure		Eisen, A. M., Bratman, G. N., & Olvera-Alvarez, H. A. (2024). Susceptibility to stress and nature exposure: Unveiling differential susceptibility to physical environments; a randomized controlled trial. Plos One, 19(4). https://doi.org/10.1371/journal.pone.0301473
Ergan et al.	2019	Quantifying Human Experience in Architectural Spaces with Integrated Virtual Reality and Body Sensor Networks	no relevant outcome measure		Ergan, S., Radwan, A., Zou, Z. B., Tseng, H. A., & Han, X. (2019). Quantifying Human Experience in Architectural Spaces with Integrated Virtual Reality and Body Sensor Networks. Journal of Computing in Civil Engineering, 33(2). https://doi.org/10.1061/(Asce)Cp.1943-5487.0000812
Exner et al.	2023	Repressive and vigilant coping styles in stress and relaxation: evidence for physiological and subjective differences at baseline, but not for differential stress or relaxation responses	inadequate intervention aim		Exner, A., Kampa, M., Finke, J. B., Stalder, T., Klapperich, H., Hassenzahl, M., Kleinke, K., & Klucken, T. (2023). Repressive and vigilant coping styles in stress and relaxation: evidence for physiological and subjective differences at baseline, but not for differential stress or relaxation responses. Frontiers in Psychology, 14. https://doi.org/10.3389/fpsyg.2023.1196481
Fan et al.	2025	Urban restorative environments: The critical role of building density, vegetation structure, and multi-sensory stimulation in psychophysiological recovery	no neutral control condition		Fan, X., Hu, D., Fan, Y. Y., Yang, J. Y., Liang, H. Y., Gao, T., & Qiu, L. (2025). Urban restorative environments: The critical role of building density, vegetation structure, and multi-sensory stimulation in psychophysiological recovery. Building and Environment, 281. https://doi.org/10.1016/j.buildenv.2025.113190
Fang et al.	2025	The Impact of Virtual Reality Environment Design on Emotional Recovery: Exploring Factors and Mechanisms	inadequate study design		Fang, H., Guo, H. Y., Chen, Y. C., Shi, H., Gan, Y. H., & Li, L. (2025). The Impact of Virtual Reality Environment Design on Emotional Recovery: Exploring Factors and Mechanisms. International Journal of Mental Health Promotion, 27(7), 1051-1069. https://doi.org/10.32604/ijmhp.2025.066369
Farahimanesh et al.	2023	Effectiveness of a Virtual-Reality-Based Self-Help Intervention for Lowering the Psychological Burden during the COVID-19 Pandemic: Results from a Randomized Controlled Trial in Iran	no immersive VR intervention		Farahimanesh, S., Serino, S., Tuena, C., Di Lernia, D., Wiederhold, B. K., Bernardelli, L., Riva, G., & Moradi, A. (2023). Effectiveness of a Virtual-Reality-Based Self-Help Intervention for Lowering the Psychological Burden during the COVID-19 Pandemic: Results from a Randomized Controlled Trial in Iran. Journal of Clinical Medicine, 12(5). https://doi.org/10.3390/jcm12052006
Farris et al.	2024	Does increasing biodiversity in an urban woodland setting promote positive emotional responses in humans? A stress recovery experiment using 360-degree videos of an urban woodland	no immersive VR intervention		Farris, S., Dempsey, N., McEwan, K., Hoyle, H., & Cameron, R. (2024). Does increasing biodiversity in an urban woodland setting promote positive emotional responses in humans? A stress recovery experiment using 360-degree videos of an urban woodland. Plos One, 19(2), e0297179. https://doi.org/10.1371/journal.pone.0297179
Fonseca et al.	2024	Reducing Preoperative Caregiver Anxiety With Virtual Reality: A Pragmatic, Randomized Controlled Study	inadequate intervention aim		Fonseca, A., Qian, D., Forbes, T., Li, B. S., Lee, C., Burdsall, K., Rodriguez, S., Jackson, C., Wang, E. Y., & Caruso, T. J. (2024). Reducing Preoperative Caregiver Anxiety With Virtual Reality: A Pragmatic, Randomized Controlled Study. J Patient Exp, 11, 23743735231220190. https://doi.org/10.1177/23743735231220190
Gaggioli et al	2020	User Experience Evaluation of a Physical versus Virtual Product: An Exploratory Study Using Immersive Virtual reality	no relevant outcome measure		Gaggioli, A., Sala, A., Ferrante, M., Laskowska, N., Malvezzi, R., & Chirico, A. (2020). User experience evaluation of a physical versus virtual product: an exploratory study using immersive virtual reality. Annu Rev Cyberther Telemed, 2020, 73.
Gaggioli et al.	2014	Experiential Virtual Scenarios With Real-Time Monitoring (Interreality) for the Management of Psychological Stress: A Block Randomized Controlled Trial	inadequate intervention aim		Gaggioli, A., Pallavicini, F., Morganti, L., Serino, S., Scaratti, C., Briguglio, M., Crifaci, G., Vetrano, N., Giulintano, A., Bernava, G., Tartarisco, G., Pioggia, G., Raspelli, S., Cipresso, P., Vigna, C., Grassi, A., Baruffi, M., Wiederhold, B., & Riva, G. (2014). Experiential virtual scenarios with real-time monitoring (interreality) for the management of psychological stress: a block random…
Gamito et al.	2023	Relaxing in virtual reality: one synthetic agent relaxes all	inadequate intervention aim		Gamito, P., Souto, T., Conde, A. R., Salvador, A., Ferreira, M. J., de Sousa, J. A., Ferreira, M., Dias, F., Atul, S., Pereira, R., Távora, E., Maia, I., & Oliveira, J. (2023). Relaxing in virtual reality: one synthetic agent relaxes all. Virtual Reality, 27(1), 439-449. https://doi.org/10.1007/s10055-022-00650-6
García-González et al.	2024	State-trait anxiety levels and vital signs of pregnant women following intervention with virtual reality during the nonstress test: A randomized controlled trial	inadequate intervention aim		García-Gonzáles, J., Martínez-Navarro, A., Rey, R. R. D., Requena-Mullor, M., Zheng, R. R., Lopez-Villen, A., & Alarcon-Rodriguez, R. (2024). State-trait anxiety levels and vital signs of pregnant women following intervention with virtual reality during the nonstress test: A randomized controlled trial. Journal of Affective Disorders, 355, 308-314. https://doi.org/10.1016/j.jad.2024.03.148
Gerber et al.	2019	Comparing the Relaxing Effects of Different Virtual Reality Environments in the Intensive Care Unit: Observational Study	no relevant outcome measure		Gerber, S. M., Jeitziner, M. M., Sanger, S. D., Knobel, S. E. J., Marchal-Crespo, L., Muri, R. M., Schefold, J. C., Jakob, S. M., & Nef, T. (2019). Comparing the Relaxing Effects of Different Virtual Reality Environments in the Intensive Care Unit: Observational Study. JMIR Perioper Med, 2(2), e15579. https://doi.org/10.2196/15579
Ghanbari et al.	2026	Walking experience in real and virtual environments: A comparative study	inadequate study design		Ghanbari, M., Dijst, M., Aghanejad, R., Claramunt, S., & Perchoux, C. (2026). Walking experience in real and virtual environments: A comparative study. Computers in Human Behavior Reports, 21. https://doi.org/10.1016/j.chbr.2026.100950
Gonzalez et al.	2021	Making it Real: A Study of Augmented Virtuality on Presence and Enhanced Benefits of Study Stress Reduction Sessions	inadequate intervention aim		Gonzalez, D. A. Z., Richards, D., & Bilgin, A. A. (2021). Making it Real: A Study of Augmented Virtuality on Presence and Enhanced Benefits of Study Stress Reduction Sessions. International Journal of Human-Computer Studies, 147. https://doi.org/10.1016/j.ijhcs.2020.102579
Grassini et al.	2022	Watching Nature Videos Promotes Physiological Restoration: Evidence From the Modulation of Alpha Waves in Electroencephalography	no immersive VR intervention		Grassini, S., Segurini, G. V., & Koivisto, M. (2022). Watching Nature Videos Promotes Physiological Restoration: Evidence From the Modulation of Alpha Waves in Electroencephalography. Frontiers in Psychology, 13. https://doi.org/10.3389/fpsyg.2022.871143
Grilli et al.	2022	Application of stated-preferences methods and neuroscience for the valuation of dynamicity in forest cultural ecosystem services	inadequate study design		Grilli, G., Barbierato, E., Capecchi, I., & Sacchelli, S. (2022). Application of stated-preferences methods and neuroscience for the valuation of dynamicity in forest cultural ecosystem services. Journal of Environmental Planning and Management, 65(3), 398-417. https://doi.org/10.1080/09640568.2021.1885354
Guarino et al.	2017	Chronic Pain Treatment through Virtual Reality	inadequate study design		Guarino, D., La Paglia, F., Daino, M., Maiorca, V., Zichichi, S., Guccione, F., Pintabona, A., Wiederhold, M., Riva, G., & Wiederhold, B. (2017). Chronic pain treatment through virtual reality. Annual Review of CyberTherapy and Telemedicine, 15, 181-184. http://www.arctt.info/volume-15-summer-2017
Guo et al.	2024	An empirical study on the response of university students to viewing autumn secondary forest phytocommunities landscape via virtual reality in Northeast China	no relevant outcome measure		Guo, M. Y., Zhang, J., Yang, Z., Fan, C. N., Zuo, J., Hui, T. F., Mao, A. X., & Qi, J. Z. (2024). An empirical study on the response of university students to viewing autumn secondary forest phytocommunities landscape via virtual reality in Northeast China. Ecological Indicators, 158. https://doi.org/10.1016/j.ecolind.2023.111450
Ha and Kim	2021	The restorative effects of campus landscape biodiversity: Assessing visual and auditory perceptions among university students	no immersive VR intervention		Ha, J., & Kim, H. J. (2021). The restorative effects of campus landscape biodiversity: Assessing visual and auditory perceptions among university students. Urban Forestry & Urban Greening, 64. https://doi.org/10.1016/j.ufug.2021.127259
Hanley et al.	2022	Effects of Video-Guided Group vs. Solitary Meditation on Mindfulness and Social Connectivity: A Pilot Study	no immersive VR intervention		Hanley, A. W., Dehili, V., Krzanowski, D., Barou, D., Lecy, N., & Garland, E. L. (2022). Effects of Video-Guided Group vs. Solitary Meditation on Mindfulness and Social Connectivity: A Pilot Study. Clinical Social Work Journal, 50(3), 316-324. https://doi.org/10.1007/s10615-021-00812-0
Hartanto et al.	2023	Does Watching Videos With Natural Scenery Restore Attentional Resources?: A Critical Examination Through a Pre-Registered Within-Subject Experiment	no immersive VR intervention		Hartanto, A., Teo, N. L. A., Lua, V. Y., Tay, K. J., Chen, N. R., & Majeed, N. M. (2023). Does watching videos with natural scenery restore attentional resources? Experimental Psychology. https://doi.org/10.1027/1618-3169/a000578
Hejtmánek et al.	2022	Forest digital twin as a relaxation environment: A pilot study	no neutral control condition		Hejtmánek, L., Hula, M., Herrová, A., & Surovy, P. (2022). Forest digital twin as a relaxation environment: A pilot study. Frontiers in Virtual Reality, 3. https://doi.org/10.3389/frvir.2022.1033708
Hendricks et al.	2020	The Use of Virtual Reality to Reduce Preoperative Anxiety in First-Time Sternotomy Patients: A Randomized Controlled Pilot Trial	inadequate intervention aim		Hendricks, T. M., Gutierrez, C. N., Stulak, J. M., Dearani, J. A., & Miller, J. D. (2020). The Use of Virtual Reality to Reduce Preoperative Anxiety in First-Time Sternotomy Patients: A Randomized Controlled Pilot Trial. Mayo Clinic Proceedings, 95(6), 1148-1157. https://doi.org/10.1016/j.mayocp.2020.02.032
Heydarpour and Dehghan	2019	Comparing the effectiveness of relaxation by hypnotherapy and virtual reality technology in alleviation of the symptoms of premenstrual syndrome	no relevant outcome measure		Heydarpour, S., & Dehghan, F. (2019). Comparing the effectiveness of relaxation by hypnotherapy and virtual reality technology in alleviation of the symptoms of premenstrual syndrome. Cogent Psychology, 6(1), 1686962. https://doi.org/10.1080/23311908.2019.1686962
Higuera-Trujillo et al.	2020	Multisensory stress reduction: a neuro-architecture study of paediatric waiting rooms	inadequate study design		Higuera-Trujillo, J. L., Llinares Millán, C., Montanana i Avino, A., & Rojas, J.-C. (2020). Multisensory stress reduction: a neuro-architecture study of paediatric waiting rooms. Building Research & Information, 48(3), 269-285. https://doi.org/10.1080/09613218.2019.1612228
Ho et al.	2023	Effects of virtual reality natural experiences on factory workers’ psychological and physiological stress	inadequate study design		Ho, M. H., Wu, M. S., & Yen, H. Y. (2023). Effects of virtual reality natural experiences on factory workers' psychological and physiological stress. Frontiers in Psychology, 14. https://doi.org/10.3389/fpsyg.2023.993143
Horan et al.	2023	Using Virtual Reality to Bring Restorative Environments to Employees: An Online Pilot Study	no immersive VR intervention		Horan, K. A., Harrington, M., LeNoble, C. A., Mosher, M., & Pring, T. (2023). Using virtual reality to bring restorative environments to employees: an online pilot study. International Journal of Environmental Research and Public Health, 20(10), 5797. https://doi.org/https://doi.org/10.3390/ijerph20105797
Hsieh et al.	2023	The effect of water sound level in virtual reality: A study of restorative benefits in young adults through immersive natural environments	no neutral control condition		Hsieh, C. H., Yang, J. Y., Huang, C. W., & Chin, W. C. B. (2023). The effect of water sound level in virtual reality: A study of restorative benefits in young adults through immersive natural environments. Journal of Environmental Psychology, 88. https://doi.org/10.1016/j.jenvp.2023.102012
Jeon et al.	2023	Psycho-physiological restoration with audio-visual interactions through virtual reality simulations of soundscape and landscape experiences in urban, waterfront, and green environments	inadequate study design		Jeon, J. Y., Jo, H. I., & Lee, K. S. (2023). Psycho-physiological restoration with audio-visual interactions through virtual reality simulations of soundscape and landscape experiences in urban, waterfront, and green environments. Sustainable Cities and Society, 99. https://doi.org/10.1016/j.scs.2023.104929
Jiang et al.	2024	Effects of virtual exposure to urban greenways on mental health	no neutral control condition		Jiang, X. R., Wang, X. C., He, L. X., Gu, Q. R., Wei, X., Xu, M. F., & Sullivan, W. C. (2024). Effects of virtual exposure to urban greenways on mental health. Frontiers in Psychiatry, 15. https://doi.org/10.3389/fpsyt.2024.1256897
Jiang et al.	2016	A Dose-Response Curve Describing the Relationship Between Urban Tree Cover Density and Self-Reported Stress Recovery	no neutral control condition		Jiang, B., Li, D. Y., Larsen, L., & Sullivan, W. C. (2016). A Dose-Response Curve Describing the Relationship Between Urban Tree Cover Density and Self-Reported Stress Recovery. Environment and Behavior, 48(4), 607-629. https://doi.org/10.1177/0013916514552321
Jing et al.	2024	Effects of Window Green View Index on Stress Recovery of College Students from Psychological and Physiological Aspects	no neutral control condition		Jing, X. T., Liu, C., Li, J. X., Gao, W. J., & Fukuda, H. (2024). Effects of Window Green View Index on Stress Recovery of College Students from Psychological and Physiological Aspects. Buildings, 14(10). https://doi.org/10.3390/buildings14103316
Johnson et al.	2023	Examining the Impact of Virtual Animal Stimuli on College Students’ Affect and Perception of their Academic Advising Experience	no immersive VR intervention		Johnson, E. A., Survase, S., & Gray, P. B. (2023). Examining the Impact of Virtual Animal Stimuli on College Students' Affect and Perception of their Academic Advising Experience. Animals, 13(9). https://doi.org/10.3390/ani13091522
Jóźwik et al.	2022	The Use of Virtual Therapy in Cardiac Rehabilitation of Male Patients with Coronary Heart Disease: A Randomized Pilot Study	no neutral control condition		Jóźwik, S., Wrzeciono, A., Cieslik, B., Kiper, P., Szczepanska-Gieracha, J., & Gajda, R. (2022). The Use of Virtual Therapy in Cardiac Rehabilitation of Male Patients with Coronary Heart Disease: A Randomized Pilot Study. Healthcare, 10(4). https://doi.org/10.3390/healthcare10040745
Jóźwik et al.	2021a	Evaluation of the Impact of Virtual Reality-Enhanced Cardiac Rehabilitation on Depressive and Anxiety Symptoms in Patients with Coronary Artery Disease: A Randomised Controlled Trial	no neutral control condition		Jóźwik, S., Cieslik, B., Gajda, R., & Szczepanska-Gieracha, J. (2021). Evaluation of the Impact of Virtual Reality-Enhanced Cardiac Rehabilitation on Depressive and Anxiety Symptoms in Patients with Coronary Artery Disease: A Randomised Controlled Trial. Journal of Clinical Medicine, 10(10). https://doi.org/10.3390/jcm10102148
Jóźwik et al.	2021b	The Use of Virtual Therapy in Cardiac Rehabilitation of Female Patients with Heart Disease	no neutral control condition		Jóźwik, S., Cieslik, B., Gajda, R., & Szczepanska-Gieracha, J. (2021). The Use of Virtual Therapy in Cardiac Rehabilitation of Female Patients with Heart Disease. Medicina-Lithuania, 57(8). https://doi.org/10.3390/medicina57080768
Jung et al.	2023	Bringing nature into hospital architecture: Machine learning-based EEG analysis of the biophilia effect in virtual reality	inadequate study design		Jung, D., Kim, D. I., & Kim, N. (2023). Bringing nature into hospital architecture: Machine learning-based EEG analysis of the biophilia effect in virtual reality. Journal of Environmental Psychology, 89. https://doi.org/10.1016/j.jenvp.2023.102033
Kaimal et al.	2020	Outcomes of Visual Self-Expression in Virtual Reality on Psychosocial Well-Being With the Inclusion of a Fragrance Stimulus: A Pilot Mixed-Methods Study	no neutral control condition		Kaimal, G., Carroll-Haskins, K., Ramakrishnan, A., Magsamen, S., Arslanbek, A., & Herres, J. (2020). Outcomes of Visual Self-Expression in Virtual Reality on Psychosocial Well-Being With the Inclusion of a Fragrance Stimulus: A Pilot Mixed-Methods Study. Frontiers in Psychology, 11. https://doi.org/10.3389/fpsyg.2020.589461
Kaminska et al.	2020	Stress Reduction Using Bilateral Stimulation in Virtual Reality	no neutral control condition		Kaminska, D., Smólka, K., Zwolinski, G., Wiak, S., Merecz-Kot, D., & Anbarjafari, G. (2020). Stress Reduction Using Bilateral Stimulation in Virtual Reality. Ieee Access, 8, 200351-200366. https://doi.org/10.1109/Access.2020.3035540
Karacan et al.	2021	Powered by virtual realities: promoting emotional recovery through technology-based recovery interventions	no neutral control condition		Karacan, B., Kombeiz, O., & Steidle, A. (2021). Powered by virtual realities: promoting emotional recovery through technology-based recovery interventions. Ergonomics, 64(10), 1351-1366. https://doi.org/10.1080/00140139.2021.1912399
Kari et al.	2024	Comparison between three different delivery technologies of virtual nature on psychological state related to general stress recovery: An experimental study	no neutral control condition		Kari, T., Ojala, A., Kurkilahti, M., & Tyrväinen, L. (2024). Comparison between three different delivery technologies of virtual nature on psychological state related to general stress recovery: An experimental study. Journal of Environmental Psychology, 100. https://doi.org/10.1016/j.jenvp.2024.102452
Kim et al.	2014	Effects of virtual environment platforms on emotional responses	inadequate study design		Kim, K., Rosenthal, M. Z., Zielinski, D. J., & Brady, R. (2014). Effects of virtual environment platforms on emotional responses. Computer Methods and Programs in Biomedicine, 113(3), 882-893. https://doi.org/10.1016/j.cmpb.2013.12.024
Kim et al.	2021	Effect of Virtual Reality on Stress Reduction and Change of Physiological Parameters Including Heart Rate Variability in People With High Stress: An Open Randomized Crossover Trial	no neutral control condition		Kim, H., Kim, D. J., Kim, S., Chung, W. H., Park, K. A., Kim, J. D. K., Kim, D., Kim, M. J., Kim, K., & Jeon, H. J. (2021). Effect of Virtual Reality on Stress Reduction and Change of Physiological Parameters Including Heart Rate Variability in People With High Stress: An Open Randomized Crossover Trial. Frontiers in Psychiatry, 12. https://doi.org/10.3389/fpsyt.2021.614539
Kim and Kim	2025	Exploring Subjective Mental Health Change in Older Adults after Experiencing an Immersive Virtual Reality (IVR) -Based Natural Environment	inadequate study design		Kim, J. I., & Kim, G. (2025). Exploring Subjective Mental Health Change in Older Adults after Experiencing an Immersive Virtual Reality (IVR) -Based Natural Environment. Journal of Applied Gerontology, 44(3), 364-376. https://doi.org/10.1177/07334648241272042
Kim et al.	2025	The impact of a mindfulness-based virtual reality intervention on psychological distress in college students: self-reported and neurophysiological outcomes	inadequate study design		Kim, J., Kim, S., Lobos, M. A., Hayes, A., & Tran, A. (2025). The impact of a mindfulness-based virtual reality intervention on psychological distress in college students: self-reported and neurophysiological outcomes. World Leisure Journal. https://doi.org/10.1080/16078055.2025.2595640
King et al	2023	Workplace greenspace exposure and the change in dimensions of mood stated: an experimental study in Taiwan	no neutral control condition		King, H. J., & Lee, H. Y. (2023). Workplace greenspace exposure and the change in dimensions of mood states: an experimental study in Taiwan. International Journal of Environmental Health Research, 33(7), 649-660. https://doi.org/10.1080/09603123.2022.2044456
Kjellgren and Buhrkall	2010	A comparison of the restorative effect of a natural environment with that of a simulated natural environment	no immersive VR intervention		Kjellgren, A., & Buhrkall, H. (2010). A comparison of the restorative effect of a natural environment with that of a simulated natural environment. Journal of Environmental Psychology, 30(4), 464-472. https://doi.org/10.1016/j.jenvp.2010.01.011
Kogan and Bussolari	2021	Exploring the Potential Impact of a Virtual Body Scan Meditation Exercise Conducted With Pet Dogs on Recipients and Facilitators	no immersive VR intervention		Kogan, L. R., & Bussolari, C. (2021). Exploring the Potential Impact of a Virtual Body Scan Meditation Exercise Conducted With Pet Dogs on Recipients and Facilitators. Frontiers in Psychology, 12. https://doi.org/10.3389/fpsyg.2021.698075
Kuhlthau et al.	2020	A Virtual Resiliency Intervention for Parents of Children with Autism: A Randomized Pilot Trial	no immersive VR intervention		Kuhlthau, K. A., Luberto, C. M., Traeger, L., Millstein, R. A., Perez, G. K., Lindly, O. J., Chad-Friedman, E., Proszynski, J., & Park, E. R. (2020). A Virtual Resiliency Intervention for Parents of Children with Autism: A Randomized Pilot Trial. Journal of Autism and Developmental Disorders, 50(7), 2513-2526. https://doi.org/10.1007/s10803-019-03976-4
Lahti et al.	2020	Virtual Reality Relaxation to Decrease Dental Anxiety: Immediate Effect Randomized Clinical Trial	inadequate intervention aim		Lahti, S., Suominen, A., Freeman, R., Lähteenoja, T., & Humphris, G. (2020). Virtual reality relaxation to decrease dental anxiety: Immediate effect randomized clinical trial. JDR Clinical & Translational Research, 5(4), 312-318. https://doi.org/10.1177/2380084420901679
Lakhani et al.	2020	What Is the Impact of Engaging With Natural Environments Delivered Via Virtual Reality on the Psycho-emotional Health of People With Spinal Cord Injury Receiving Rehabilitation in Hospital? Findings From a Pilot Randomized Controlled Trial	no relevant outcome measure		Lakhani, A., Martin, K., Gray, L., Mallison, J., Grimbeek, P., Hollins, I., & Mackareth, C. (2020). What is the impact of engaging with natural environments delivered via virtual reality on the psycho-emotional health of people with spinal cord injury receiving rehabilitation in hospital? Findings from a pilot randomized controlled trial. Archives of Physical Medicine and Rehabilitation, 101(9), …
Lee et al.	2024	Impact of Customized Content in 3D Virtual Reality Motionless Imagery Exercise through Avatar on Emotional Well-Being, Cognition, and Physiological Response	no neutral control condition		Lee, M., Kim, D., Lee, M., & Han, K. (2024). Impact of customized content in 3D virtual reality motionless imagery exercise through avatar on emotional well-being, cognition, and physiological response. Applied Sciences, 14(7), 2724. https://doi.org/10.3390/app14072724
Leung et al.	2023	How virtual reality moderates daily negative mood spillover among hotel frontline employees: A within-person field experiment	inadequate study design		Leung, X. Y., & Huang, X. (2023). How virtual reality moderates daily negative mood spillover among hotel frontline employees: a within-person field experiment. Tourism Management, 95, 104680. https://doi.org/10.1016/j.tourman.2022.104680
Li et al.	2021	Physiological indicators and subjective restorativeness with audio-visual interactions in urban soundscapes	no immersive VR intervention		Li, Z., Ba, M., & Kang, J. (2021). Physiological indicators and subjective restorativeness with audio-visual interactions in urban soundscapes. Sustainable Cities and Society, 75, 103360. https://doi.org/10.1016/j.scs.2021.103360
Li et al.	2020	Effects of brightness levels on stress recovery when viewing a virtual reality forest with simulated natural light	no neutral control condition		Li, C., Sun, C., Sun, M., Yuan, Y., & Li, P. (2020). Effects of brightness levels on stress recovery when viewing a virtual reality forest with simulated natural light. Urban Forestry & Urban Greening, 56, 126865. https://doi.org/10.1016/j.ufug.2020.126865
Li et al.	2023	Do All Types of Restorative Environments in the Urban Park Provide the Same Level of Benefits for Young Adults? A Field Experiment in Nanjing, China	no immersive VR intervention		Li, Y., Zhang, J., Jiang, B., Li, H., & Zhao, B. (2023). Do all types of restorative environments in the urban park provide the same level of benefits for young adults? A field experiment in Nanjing, China. Forests, 14(7), 1400. https://doi.org/10.3390/f14071400
Li et al. (Study 1)	2022	Physiological and psychological effects of exposure to different types and numbers of biophilic vegetable walls in small spaces	no relevant outcome measure		Li, Z., Wang, Y., Liu, H., & Liu, H. (2022). Physiological and psychological effects of exposure to different types and numbers of biophilic vegetable walls in small spaces. Building and Environment, 225, 109645. https://doi.org/10.1016/j.buildenv.2022.109645
Li et al. (Study 2)	2022	Physiological and psychological effects of exposure to different types and numbers of biophilic vegetable walls in small spaces	no neutral control condition		Li, Z., Wang, Y., Liu, H., & Liu, H. (2022). Physiological and psychological effects of exposure to different types and numbers of biophilic vegetable walls in small spaces. Building and Environment, 225, 109645. https://doi.org/10.1016/j.buildenv.2022.109645
Ling Lee et al.	2023	Influence of Perceived Soundscape and Sound Environment on Subjective Well-being of Park Visitors	no immersive VR intervention		Ling Lee, J. S., Hosni, N., Rusli, N., & Ghani, N. A. (2023). Influence of Perceived Soundscape and Sound Environment on Subjective Well-being of Park Visitors. Pertanika Journal of Social Sciences & Humanities, 31(4). https://doi.org/10.47836/pjssh.31.4.14
Litleskare et al.	2022	Taking real steps in virtual nature: a randomized blinded trial	no relevant outcome measure		Litleskare, S., Fröhlich, F., Flaten, O. E., Haile, A., Johnsen, S. A. K., & Calogiuri, G. (2022). Taking real steps in virtual nature: a randomized blinded trial. Virtual Reality, 26(4), 1777-1793. https://doi.org/10.1007/s10055-022-00670-2
Long et al.	2023	The restorative effects of outdoor soundscapes in nursing homes for elderly individuals	no neutral control condition		Long, X. J., Din, N. C., Lei, Y. L., & Mahyuddin, N. (2023). The restorative effects of outdoor soundscapes in nursing homes for elderly individuals. Building and Environment, 242. https://doi.org/10.1016/j.buildenv.2023.110520
Lu et al.	2024	The nose cooperates with the eyes: The independent and interactive effects of vision and olfaction on the perceived restorativeness of a Metasequoia walkway	no relevant outcome measure		Lu, X., Peng, Y., Song, S., Wang, H., Yin, Y. L., & Wang, J. J. (2024). The nose cooperates with the eyes: The independent and interactive effects of vision and olfaction on the perceived restorativeness of a Metasequoia walkway. Urban Forestry & Urban Greening, 99. https://doi.org/10.1016/j.ufug.2024.128425
Lu et al.	2025	Multisensory symphony: Synergistic effects of vision, audition, and olfaction on the restorative properties of hospital healing landscapes	no neutral control condition		Lu, X., Cao, Y., Wang, Z. H., Wang, H., & Lange, E. (2025). Multisensory symphony: Synergistic effects of vision, audition, and olfaction on the restorative properties of hospital healing landscapes. Building and Environment, 275. https://doi.org/10.1016/j.buildenv.2025.112812
Lu and Li	2026	The Impact of Virtual Reality Immersive Light Art on Anxiety Reduction: Exploring the Role of Color Combinations and Emotional Perception	inadequate study design		Lu, S. Y., & Li, Q. Z. (2026). The Impact of Virtual Reality Immersive Light Art on Anxiety Reduction: Exploring the Role of Color Combinations and Emotional Perception (OCT, 10.1080/10447318.2025.2518331, 2025). International Journal of Human-Computer Interaction, 42(2), 1246-1246. https://doi.org/10.1080/10447318.2025.2592377
Malighetti et al.	2023	Promoting Emotional and Psychological Well-Being During COVID-19 Pandemic: A Self-Help Virtual Reality Intervention for University Students	inadequate intervention aim		Malighetti, C., Bernardelli, L., Pancini, E., Riva, G., & Villani, D. (2023). Promoting Emotional and Psychological Well-Being During COVID-19 Pandemic: A Self-Help Virtual Reality Intervention for University Students. Cyberpsychology Behavior and Social Networking, 26(4), 309-317. https://doi.org/10.1089/cyber.2022.0246
Markwell and Gladwin	2020	Shinrin-yoku (Forest Bathing) Reduces Stress and Increases People's Positive Affect and Well-Being in Comparison with Its Digital Counterpart	inadequate study design		Markwell, N., & Gladwin, T. E. (2020). Shinrin-yoku (forest bathing) reduces stress and increases people's positive affect and well-being in comparison with its digital counterpart. Ecopsychology, 12(4), 247-256. https://doi.org/10.1089/eco.2019.0071
Marocco	2025	Exploring the Restorative Effects of Natural Environments in Virtual Reality	inadequate study design		Marocco, S., Vitale, V., Grossi, E., Presaghi, F., Bonaiuto, M., & Talamo, A. (2025). Exploring the Restorative Effects of Natural Environments in Virtual Reality. Int J Environ Res Public Health, 22(4). https://doi.org/10.3390/ijerph22040535
Masullo et al.	2021	Effects of Evocative Audio-Visual Installations on the Restorativeness in Urban Parks	no relevant outcome measure		Masullo, M., Maffei, L., Pascale, A., Senese, V. P., De Stefano, S., & Chau, C. K. (2021). Effects of Evocative Audio-Visual Installations on the Restorativeness in Urban Parks. Sustainability, 13(15). https://doi.org/10.3390/su13158328
Matsumoto et al.	2021	Combined Use of Virtual Reality and a Chatbot Reduces Emotional Stress More Than Using Them Separately	no neutral control condition		Matsumoto, A., Kamita, T., Tawaratsumida, Y., Nakamura, A., Fukuchimoto, H., Mitamura, Y., Suzuki, H., Munakata, T., & Inoue, T. (2021). Combined Use of Virtual Reality and a Chatbot Reduces Emotional Stress More Than Using Them Separately. Journal of Universal Computer Science, 27(12), 1371-1389. https://doi.org/10.3897/jucs.77237
Mattila et al.	2020	Restoration in a virtual reality forest environment	no neutral control condition		Mattila, O., Korhonen, A., Pöyry, E., Hauru, K., Holopainen, J., & Parvinen, P. (2020). Restoration in a virtual reality forest environment. Computers in Human Behavior, 107. https://doi.org/10.1016/j.chb.2020.106295
Mavrantza et al.	2023	Psychophysiological mechanisms underlying the effects of outdoor green and virtual green exercise during self-paced walking	no immersive VR intervention		Mavrantza, A. M., Bigliassi, M., & Calogiuri, G. (2023). Psychophysiological mechanisms underlying the effects of outdoor green and virtual green exercise during self-paced walking. International Journal of Psychophysiology, 184, 39-50. https://doi.org/10.1016/j.ijpsycho.2022.12.006
Mazgelytė et al.	2021	Effects of Virtual Reality-Based Relaxation Techniques on Psychological, Physiological, and Biochemical Stress Indicators	no neutral control condition		Mazgelyte, E., Rekiene, V., Dereskeviciute, E., Petrenas, T., Songailiene, J., Utkus, A., Chomentauskas, G., & Karciauskaite, D. (2021). Effects of Virtual Reality-Based Relaxation Techniques on Psychological, Physiological, and Biochemical Stress Indicators. Healthcare, 9(12). https://doi.org/10.3390/healthcare9121729
Mazurek et al.	2023	Immersive virtual reality therapy is supportive for orthopedic rehabilitation among the elderly: a randomized controlled trial.	inadequate intervention aim		Mazurek, J., Cieslik, B., Wrzeciono, A., Gajda, R., & Szczepanska-Gieracha, J. (2023). Immersive Virtual Reality Therapy Is Supportive for Orthopedic Rehabilitation among the Elderly: A Randomized Controlled Trial. Journal of Clinical Medicine, 12(24). https://doi.org/10.3390/jcm12247681
McAllister et al.	2017	Into the Woods or a Stroll in the Park: How Virtual Contact with Nature Impacts Positive and Negative Affect	no immersive VR intervention		McAllister, E., Bhullar, N., & Schutte, N. S. (2017). Into the Woods or a Stroll in the Park: How Virtual Contact with Nature Impacts Positive and Negative Affect. International Journal of Environmental Research and Public Health, 14(7). https://doi.org/10.3390/ijerph14070786
McEwan et al.	2022	The Feasibility and Impact of Practising Online Forest Bathing to Improve Anxiety, Rumination, Social Connection and Long-COVID Symptoms: A Pilot Study	inadequate study design		McEwan, K., Collett, H., Nairn, J., Bird, J., Faghy, M. A., Pfeifer, E., Jackson, J. E., Cook, C., & Bond, A. (2022). The Feasibility and Impact of Practising Online Forest Bathing to Improve Anxiety, Rumination, Social Connection and Long-COVID Symptoms: A Pilot Study. Int J Environ Res Public Health, 19(22). https://doi.org/10.3390/ijerph192214905
Meng et al.	2024	Assessing biodiversity's impact on stress and affect from urban to conservation areas: A virtual reality study	no neutral control condition		Meng, L. S., Li, S. H., & Zhang, X. D. (2024). Assessing biodiversity's impact on stress and affect from urban to conservation areas: A virtual reality study. Ecological Indicators, 158. https://doi.org/10.1016/j.ecolind.2023.111532
Merliot-Gailhoustet et al.	2022	Discomfort improvement for critically ill patients using electronic relaxation devices: results of the cross-over randomized controlled trial E-CHOISIR (Electronic-CHOIce of a System for Intensive care Relaxation)	inadequate intervention aim		Merliot-Gailhoustet, L., Raimbert, C., Garnier, O., Carr, J., De Jong, A., Molinari, N., Jaber, S., & Chanques, G. (2022). Discomfort improvement for critically ill patients using electronic relaxation devices: results of the cross-over randomized controlled trial E-CHOISIR (Electronic-CHOIce of a System for Intensive care Relaxation). Critical Care, 26(1). https://doi.org/10.1186/s13054-022-0413…
Meyer et al.	2022	COVID Feel Good: Evaluation of a Self-Help Protocol to Overcome the Psychological Burden of the COVID-19 Pandemic in a German Sample	inadequate intervention aim		Meyer, M. L., Kaesler, A., Wolffgramm, S., Peric, N. L., Bunjaku, G., Dickmann, L., Serino, S., Di Lernia, D., Tuena, C., Bernardelli, L., Pedroli, E., Wiederhold, B. K., Riva, G., & Shiban, Y. (2022). COVID Feel Good: Evaluation of a Self-Help Protocol to Overcome the Psychological Burden of the COVID-19 Pandemic in a German Sample. Journal of Clinical Medicine, 11(8). https://doi.org/10.3390/jc…
Miller et al.	2021	Meditating in Virtual Reality 2: Phenomenology of Vividness, Egocentricity and Absorption-Immersion	no relevant outcome measure		Miller, M., Mistry, D., Jetly, R., & Frewen, P. (2021). Meditating in Virtual Reality 2: Phenomenology of Vividness, Egocentricity and Absorption-Immersion. Mindfulness, 12(5), 1195-1207. https://doi.org/10.1007/s12671-020-01589-y
Modrego-Alarcón et al.	2021	Efficacy of a mindfulness-based programme with and without virtual reality support to reduce stress in university students: A randomized controlled trial	no neutral control condition		Modrego-Alarcón, M., López-del-Hoyo, Y., García-Campayo, J., Pérez-Aranda, A., Navarro-Gil, M., Beltrán-Ruiz, M., Morillo, H., Delgado-Suarez, I., Oliván-Arévalo, R., & Montero-Marin, J. (2021). Efficacy of a mindfulness-based programme with and without virtual reality support to reduce stress in university students: A randomized controlled trial. Behaviour Research and Therapy, 142. https://doi.…
Mostajeran et al.	2021	Effects of exposure to immersive videos and photo slideshows of forest and urban environments	inadequate study design		Mostajeran, F., Krzikawski, J., Steinicke, F., & Kühn, S. (2021). Effects of exposure to immersive videos and photo slideshows of forest and urban environments. Scientific Reports, 11(1). https://doi.org/10.1038/s41598-021-83277-y
Mostajeran et al.	2023	Effects of exposure to immersive computer-generated virtual nature and control environments on affect and cognition	inadequate intervention aim		Mostajeran, F., Fischer, M., Steinicke, F., & Kühn, S. (2023). Effects of exposure to immersive computer-generated virtual nature and control environments on affect and cognition. Scientific Reports, 13(1). https://doi.org/10.1038/s41598-022-26750-6
Navarrete et al.	2021	Compassionate Embodied Virtual Experience Increases the Adherence to Meditation Practice	no neutral control condition		Navarrete, J., Martínez-Sanchis, M., Bellosta-Batalla, M., Banos, R., Cebolla, A., & Herrero, R. (2021). Compassionate Embodied Virtual Experience Increases the Adherence to Meditation Practice. Applied Sciences-Basel, 11(3). https://doi.org/10.3390/app11031276
Naylor et al.	2019	Augmented Experiences: Investigating the Feasibility of Virtual Reality as Part of a Workplace Wellbeing Intervention	no neutral control condition		Naylor, M., Morrison, B., Ridout, B., & Campbell, A. (2019). Augmented Experiences: Investigating the Feasibility of Virtual Reality as Part of a Workplace Wellbeing Intervention. Interacting with Computers, 31(5), 507-523. https://doi.org/10.1093/iwc/iwz033
Newman et al. (Study 1)	2022	The use of virtual reality in environment experiences and the importance of realism	no neutral control condition		Newman, M., Gatersleben, B., Wyles, K. J., & Ratcliffe, E. (2022). The use of virtual reality in environment experiences and the importance of realism. Journal of Environmental Psychology, 79. https://doi.org/10.1016/j.jenvp.2021.101733
Noronha and Campos	2022	Harnessing Virtual Reality Nature to Promote Well-Being	no neutral control condition		Noronha, H., & Campos, P. (2022). Harnessing Virtual Reality Nature to Promote Well-Being. Interacting with Computers, 33(4), 353-366. https://doi.org/10.1093/iwc/iwac004
Norouzi et al.	2022	The advantages of virtual dogs over virtual people: Using augmented reality to provide social support in stressful situations	no immersive VR intervention		Norouzi, N., Kim, K., Bruder, G., Bailenson, J. N., Wisniewski, P., & Welch, G. F. (2022). The advantages of virtual dogs over virtual people: Using augmented reality to provide social support in stressful situations. International Journal of Human-Computer Studies, 165. https://doi.org/10.1016/j.ijhcs.2022.102838
Norwood et al.	2025	Bringing local natural environments to a neurorehabilitation ward with virtual reality. A feasibility randomised controlled trial on the impact on psychological distress	inadequate study design		Norwood, M. F., Bennett, J., Marsh, C. H., Jones, S., Gan, L. S., Hollins, I., Lakhani, A., McAnirlin, O., Browning, M. H. E. M., & Gustafsson, L. (2025). Locally sourced: Bringing local natural environments to a neurorehabilitation ward with virtual reality. A feasibility randomised controlled trial on the impact on psychological distress. Journal of Environmental Psychology, 105. https://doi.or…
Ohsuga et al.	1998	Development of a Bedside Wellness System	no immersive VR intervention		Ohsuga, M., Tatsuno, Y., Shimono, F., Hirasawa, K., Oyama, H., & Okamura, H. (1998). Bedside wellness--development of a virtual forest rehabilitation system. Stud Health Technol Inform, 50, 168-174. https://www.ncbi.nlm.nih.gov/pubmed/10180535
Owens and Bunce	2023	The effect of brief exposure to virtual nature on mental wellbeing in adolescents	no immersive VR intervention		Owens, M., & Bunce, H. (2023). The effect of brief exposure to virtual nature on mental wellbeing in adolescents. Sci Rep, 13(1), 17769. https://doi.org/10.1038/s41598-023-44717-z
Pallavicni et al.	2025	Effects and Acceptability of a 1-Week Home-Based Virtual Reality Training for Supporting the Management of Stress and Anxiety: Randomized Pilot Trial	inadequate intervention aim		Pallavicini, F., Orena, E., Arnoldi, L., Achille, F., Stefanini, S., Cassa, M., Pepe, A., Veronese, G., Bernardelli, L., Sforza, F., Fascendini, S., Defanti, C. A., Gemma, M., Clerici, M., Riva, G., & Mantovani, F. (2025). Effects and Acceptability of a 1-Week Home-Based Virtual Reality Training for Supporting the Management of Stress and Anxiety: Randomized Pilot Trial. JMIR Serious Games, 13, e…
Pardini et al.	2022	The Role of Personalization in the User Experience, Preferences and Engagement with Virtual Reality Environments for Relaxation	no neutral control condition		Pardini, S., Gabrielli, S., Dianti, M., Novara, C., Zucco, G. M., Mich, O., & Forti, S. (2022). The Role of Personalization in the User Experience, Preferences and Engagement with Virtual Reality Environments for Relaxation. Int J Environ Res Public Health, 19(12). https://doi.org/10.3390/ijerph19127237
Pardini et al.	2024	Personalized Virtual Reality Compared With Guided Imagery for Enhancing the Impact of Progressive Muscle Relaxation Training: Pilot Randomized Controlled Trial	no neutral control condition		Pardini, S., Gabrielli, S., Olivetto, S., Fusina, F., Dianti, M., Forti, S., Lancini, C., & Novara, C. (2024). Personalized Virtual Reality Compared With Guided Imagery for Enhancing the Impact of Progressive Muscle Relaxation Training: Pilot Randomized Controlled Trial. JMIR Ment Health, 11, e48649. https://doi.org/10.2196/48649
Park et al.	2020	Effects of the aural and visual experience on psycho-physiological recovery in urban and rural environments	no relevant outcome measure		Park, S. H., Lee, P. J., Jung, T., & Swenson, A. (2020). Effects of the aural and visual experience on psycho-physiological recovery in urban and rural environments. Applied Acoustics, 169. https://doi.org/10.1016/j.apacoust.2020.107486
Pascual et al.	2023	Should Mindfulness for Health Care Workers Go Virtual? A Mindfulness-Based Intervention Using Virtual Reality and Heart Rate Variability in the Emergency Department	no relevant outcome measure		Pascual, K., Fredman, A., Naum, A., Patil, C., & Sikka, N. (2023). Should Mindfulness for Health Care Workers Go Virtual? A Mindfulness-Based Intervention Using Virtual Reality and Heart Rate Variability in the Emergency Department. Workplace Health Saf, 71(4), 188-194. https://doi.org/10.1177/21650799221123258
Perales et al.	2019	Evaluation of a VR system for Pain Management using binaural acoustic stimulation	inadequate intervention aim		Perales, F. J., Riera, L., Ramis, S., & Guerrero, A. (2019). Evaluation of a VR system for Pain Management using binaural acoustic stimulation. Multimedia Tools and Applications, 78(23), 32869-32890. https://doi.org/10.1007/s11042-019-07953-y
Plante et al.	2006	Psychological benefits of exercise paired with virtual reality: Outdoor exercise energizes whereas indoor virtual exercise relaxes.	no immersive VR intervention		Plante, T. G., Cage, C., Clements, S., & Stover, A. (2006). Psychological benefits of exercise paired with virtual reality: Outdoor exercise energizes whereas indoor virtual exercise relaxes. International Journal of Stress Management, 13(1), 108. https://psycnet.apa.org/doi/10.1037/1072-5245.13.1.108
Poetar et al.	2023	Immersive virtual reality or computerised mindfulness meditation for improving mood? Preliminary efficacy from a pilot randomised trial	no neutral control condition		Poetar, C. R., Bradley, N., & Voinescu, A. (2023). Immersive virtual reality or computerised mindfulness meditation for improving mood? Preliminary efficacy from a pilot randomised trial. Frontiers in Psychology, 14. https://doi.org/10.3389/fpsyg.2023.1157469
Pratviel et al.	2024	Immersion in a relaxing virtual reality environment is associated with similar effects on stress and anxiety as heart rate variability biofeedback	no neutral control condition		Pratviel, Y., Bouny, P., & Deschodt-Arsac, V. (2024). Immersion in a relaxing virtual reality environment is associated with similar effects on stress and anxiety as heart rate variability biofeedback. Frontiers in Virtual Reality, 5. https://doi.org/10.3389/frvir.2024.1358981
Reece et al.	2022b	Exposure to Green, Blue and Historic Environments and Mental Well-Being: A Comparison between Virtual Reality Head-Mounted Display and Flat Screen Exposure	no neutral control condition		Reece, R., Bornioli, A., Bray, I., Newbutt, N., Satenstein, D., & Alford, C. (2022). Exposure to Green, Blue and Historic Environments and Mental Well-Being: A Comparison between Virtual Reality Head-Mounted Display and Flat Screen Exposure. International Journal of Environmental Research and Public Health, 19(15). https://doi.org/10.3390/ijerph19159457
Reece et al.	2022a	Exposure to Green and Historic Urban Environments and Mental Well-Being: Results from EEG and Psychometric Outcome Measures	no immersive VR intervention		Reece, R., Bornioli, A., Bray, I., & Alford, C. (2022). Exposure to Green and Historic Urban Environments and Mental Well-Being: Results from EEG and Psychometric Outcome Measures. International Journal of Environmental Research and Public Health, 19(20). https://doi.org/10.3390/ijerph192013052
Reese et al.	2022a	Digital shinrin-yoku: do nature experiences in virtual reality reduce stress and increase well-being as strongly as similar experiences in a physical forest?	no neutral control condition		Reese, G., Stahlberg, J., & Menzel, C. (2022). Digital shinrin-yoku: Do nature experiences in virtual reality reduce stress and increase well-being as strongly as similar experiences in a physical forest? Virtual Reality, 26(3), 1245-1255. https://doi.org/10.1007/s10055-022-00631-9
Reese et al.	2021	Restore or Get Restored: The Effect of Control on Stress Reduction and Restoration in Virtual Nature Settings	no neutral control condition		Reese, G., Kohler, E., & Menzel, C. (2021). Restore or Get Restored: The Effect of Control on Stress Reduction and Restoration in Virtual Nature Settings. Sustainability, 13(4). https://doi.org/10.3390/su13041995
Reese et al.	2022b	Into the wild … or not: Virtual nature experiences benefit well-being regardless of human-made structures in nature	no relevant outcome measure		Reese, G., Mehner, M., Nelke, I., Stahlberg, J., & Menzel, C. (2022). Into the wild ... or not: Virtual nature experiences benefit well-being regardless of human-made structures in nature. Frontiers in Virtual Reality, 3. https://doi.org/10.3389/frvir.2022.952073
Ren et al.	2024	Evaluation of Rural Healing Landscape DESIGN Based on Virtual Reality and Electroencephalography	inadequate intervention aim		Ren, H. G., Wang, X., Zhang, J., Zhang, L., & Wang, Q. Q. (2024). Evaluation of Rural Healing Landscape DESIGN Based on Virtual Reality and Electroencephalography. Buildings, 14(6). https://doi.org/10.3390/buildings14061560
Reynolds et al.	2022	The benefits and acceptability of virtual reality interventions for women with metastatic breast cancer in their homes; a pilot randomised trial	no neutral control condition		Reynolds, L. M., Cavadino, A., Chin, S., Little, Z., Akroyd, A., Tennant, G., Dobson, R., Broom, R., & Gautier, A. (2022). The benefits and acceptability of virtual reality interventions for women with metastatic breast cancer in their homes; a pilot randomised trial. Bmc Cancer, 22(1). https://doi.org/10.1186/s12885-021-09081-z
Rezaee and Zolfaghari	2022	A direct classification approach to recognize stress levels in virtual reality therapy for patients with multiple sclerosis	inadequate intervention aim		Rezaee, K., & Zolfaghari, S. (2022). A direct classification approach to recognize stress levels in virtual reality therapy for patients with multiple sclerosis. Computational Intelligence, 38(1), 249-268. https://doi.org/10.1111/coin.12480
Rice et al.	2019	Mindfulness Training Offered In-person and in a Virtual World—Weekly Self-reports of Stress, Energy, Pain, and Sleepiness among US Military Active Duty and Veteran Personnel	inadequate study design		Rice, V. J., Liu, B. X., Allison, S. C., & Schroeder, P. J. (2019). Mindfulness Training Offered In-person and in a Virtual World-Weekly Self-reports of Stress, Energy, Pain, and Sleepiness among US Military Active Duty and Veteran Personnel. Mindfulness, 10(9), 1815-1827. https://doi.org/10.1007/s12671-019-01129-3
Riva et al	2023	A Self-Help Virtual Therapeutic Experience Intervention for Overcoming Psychological Distress Related to the COVID-19 Pandemic: Results From the European Multicentric COVID Feel Good Trial	no immersive VR intervention		Riva, G., Di Lernia, D., Tuena, C., Bernardelli, L., Maldonado, J. G., Ferrer-Garcia, M., Porras-Garcia, B., Meyer, M. L., Shiban, Y., Castelnuovo, G., Pagnini, F., Pedroli, E., Sforza, F., Clementi, A., Sansoni, M., Wiederhold, B. K., & Serino, S. (2023). A Self-Help Virtual Therapeutic Experience Intervention for Overcoming Psychological Distress Related to the COVID-19 Pandemic: Results From t…
Robinson-Whelen et al.	2025	Promoting psychological health in women with spinal cord injury: A randomized trial.	no immersive VR intervention		Robinson-Whelen, S., Hughes, R. B., Gonzalez, D., Norah-Davis, L., Leon-Novelo, L. G., Ngan, E., Whelen, M. L., Wenzel, L., & Taylor, H. B. (2025). Promoting Psychological Health in Women With Spinal Cord Injury: A Randomized Trial. Rehabilitation Psychology, 70(4), 426-436. https://doi.org/10.1037/rep0000602
Rockstroh et al.	2020a	Combining VR and Biofeedback: The Effects on Perceived Restorativeness and Presence	no neutral control condition		Rockstroh, C., Blum, J., & Göritz, A. S. (2020). Combining VR and Biofeedback The Effects on Perceived Restorativeness and Presence. Journal of Media Psychology-Theories Methods and Applications, 32(4), 176-186. https://doi.org/10.1027/1864-1105/a000270
Rockstroh et al.	2020b	Design and Evaluation of a Virtual Restorative Walk With Room-Scale Virtual Reality and Impossible Spaces	no neutral control condition		Rockstroh, C., Blum, J., Hardt, V., & Göritz, A. S. (2020). Design and evaluation of a virtual restorative walk with room-scale virtual reality and impossible spaces. Frontiers in Virtual Reality, 1, 598282. https://doi.org/10.3389/frvir.2020.598282
Rockstroh et al.	2021	A mobile VR-based respiratory biofeedback game to foster diaphragmatic breathing	inadequate study design		Rockstroh, C., Blum, J., & Göritz, A. S. (2021). A mobile VR-based respiratory biofeedback game to foster diaphragmatic breathing. Virtual Reality, 25(2), 539-552. https://doi.org/10.1007/s10055-020-00471-5
Rodrigues et al.	2022	A Single Session of Virtual Reality Improved Tiredness, Shortness of Breath, Anxiety, Depression and Well-Being in Hospitalized Individuals with COVID-19: A Randomized Clinical Trial	inadequate intervention aim		Rodrigues, I. M., Lima, A. G., Dos Santos, A. E., Santos, A. C. A., do Nascimento, L. S., Serra, M. V. C. L., Pereira, T. D. S., Barbosa, F. D. S., Seixas, V. M., Monte-Silva, K., Scipioni, K. R. D. D., da Cruz, D. M. C., Piscitelli, D., Goffredo, M., Gois, M. J. r., & Zanona, A. D. (2022). A Single Session of Virtual Reality Improved Tiredness, Shortness of Breath, Anxiety, Depression and Well-B…
Rodriguez et al.	2021	Subjective responses toward daylight changes in window views: Assessing dynamic environmental attributes in an immersive experiment	no relevant outcome measure		Rodriguez, F., Garcia-Hansen, V., Allan, A., & Isoardi, G. (2021). Subjective responses toward daylight changes in window views: Assessing dynamic environmental attributes in an immersive experiment. Building and Environment, 195. https://doi.org/10.1016/j.buildenv.2021.107720
Rothbaum et al.	2023	A pilot randomized controlled trial of virtual reality delivered relaxation for chronic low back pain	inadequate intervention aim		Rothbaum, A. O., Tannenbaum, L. R., Zimand, E., & Rothbaum, B. O. (2023). A pilot randomized controlled trial of virtual reality delivered relaxation for chronic low back pain. Virtual Reality, 27(4), 3533-3543. https://doi.org/10.1007/s10055-023-00760-9
Rousseaux et al.	2022	Virtual reality and hypnosis for anxiety and pain management in intensive care units: A prospective randomised trial among cardiac surgery patients	inadequate intervention aim		Rousseaux, F., Dardenne, N., Massion, P. B., Ledoux, D., Bicego, A., Donneau, A. F., Faymonville, M. E., Nyssen, A. S., & Vanhaudenhuyse, A. (2022). Virtual reality and hypnosis for anxiety and pain management in intensive care units A prospective randomised trial among cardiac surgery patients. European Journal of Anaesthesiology, 39(1), 58-66. https://doi.org/10.1097/Eja.0000000000001633
Russoniello et al.	2009	The effectiveness of casual video games in improving mood and decreasing stress	no immersive VR intervention		Russoniello, C. V., O’Brien, K., & Parks, J. M. (2009). The effectiveness of casual video games in improving mood and decreasing stress. Journal of CyberTherapy & Rehabilitation, 2(1), 53-66.
Rutkowski et al.	2021	Evaluation of the Efficacy of Immersive Virtual Reality Therapy as a Method Supporting Pulmonary Rehabilitation: A Randomized Controlled Trial	no neutral control condition		Rutkowski, S., Szczegielniak, J., & Szczepanska-Gieracha, J. (2021). Evaluation of the Efficacy of Immersive Virtual Reality Therapy as a Method Supporting Pulmonary Rehabilitation: A Randomized Controlled Trial. Journal of Clinical Medicine, 10(2). https://doi.org/10.3390/jcm10020352
Rutkowski et al.	2022	Effectiveness of an Inpatient Virtual Reality-Based Pulmonary Rehabilitation Program among COVID-19 Patients on Symptoms of Anxiety, Depression and Quality of Life: Preliminary Results from a Randomized Controlled Trial	inadequate intervention aim		Rutkowski, S., Bogacz, K., Czech, O., Rutkowska, A., & Szczegielniak, J. (2022). Effectiveness of an Inpatient Virtual Reality-Based Pulmonary Rehabilitation Program among COVID-19 Patients on Symptoms of Anxiety, Depression and Quality of Life: Preliminary Results from a Randomized Controlled Trial. International Journal of Environmental Research and Public Health, 19(24). https://doi.org/10.339…
Saadativaghar et al.	2024	Measuring restoration likelihood of tall building scapes: physical features and vegetation	inadequate study design		Saadativaghar, P., Zarghami, E., & Ghanbaran, A. (2024). Measuring restoration likelihood of tall building scapes: physical features and vegetation. Landscape and Ecological Engineering, 20(3), 363-395. https://doi.org/10.1007/s11355-024-00600-1
Sacchelli et al.	2020	Neuroscience Application for the Analysis of Cultural Ecosystem Services Related to Stress Relief in Forest	inadequate study design		Sacchelli, S., Grilli, G., Capecchi, I., Bambi, L., Barbierato, E., & Borghini, T. (2020). Neuroscience Application for the Analysis of Cultural Ecosystem Services Related to Stress Relief in Forest. Forests, 11(2). https://doi.org/10.3390/f11020190
Sadowski et al.	2025	A Novel Virtual Reality-Based Nature Meditation Program for Older Adults’ Mental Health: Results from a Pilot Randomized Controlled Trial	inadequate intervention aim		Sadowski, I., Meilleur-Bédard, M., & Khoury, B. (2025). A Novel Virtual Reality-Based Nature Meditation Program for Older Adults' Mental Health: Results from a Pilot Randomized Controlled Trial. Clinical Gerontologist, 48(4), 663-683. https://doi.org/10.1080/07317115.2025.2482089
Salminen et al	2024	Meditating in a neurofeedback virtual reality: effects on sense of presence, meditation depth and brain oscillations	no relevant outcome measure		Salminen, M., Järvelä, S., Kosunen, I., Ruonala, A., Hamari, J., Ravaja, N., & Jacucci, G. (2024). Meditating in a neurofeedback virtual reality: effects on sense of presence, meditation depth and brain oscillations. Behaviour & Information Technology, 43(12), 2750-2764. https://doi.org/10.1080/0144929x.2023.2258231
Schrempf et al.	2022	A randomised pilot trial of virtual reality-based relaxation for enhancement of perioperative well-being, mood and quality of life	inadequate intervention aim		Schrempf, M. C., Petzold, J., Petersen, M. A., Arndt, T. T., Schiele, S., Vachon, H., Vlasenko, D., Wolf, S., Anthuber, M., Müller, G., & Sommer, F. (2022). A randomised pilot trial of virtual reality-based relaxation for enhancement of perioperative well-being, mood and quality of life. Scientific Reports, 12(1). https://doi.org/10.1038/s41598-022-16270-8
Seabrook et al.	2020	Understanding How Virtual Reality Can Support Mindfulness Practice: Mixed Methods Study	inadequate study design		Seabrook, E., Kelly, R., Foley, F., Theiler, S., Thomas, N., Wadley, G., & Nedeljkovic, M. (2020). Understanding How Virtual Reality Can Support Mindfulness Practice: Mixed Methods Study. Journal of Medical Internet Research, 22(3). https://doi.org/10.2196/16106
Seiz et al.	2023	Exploring the Psychophysiological Effects of Viewing Urban Nature through Virtual Reality Using Electroencephalography and Perceived Restorativeness Scale Measures	no relevant outcome measure		Seiz, A., Kweon, B. S., Ellis, C. D., Oh, H., & Pietro, K. (2023). Exploring the Psychophysiological Effects of Viewing Urban Nature through Virtual Reality Using Electroencephalography and Perceived Restorativeness Scale Measures. Sustainability, 15(17). https://doi.org/10.3390/su151713090
Sella et al.	2025	Restorative psychophysiological effects of biophilic virtual environment	inadequate study design		Sella, E., Salmaso, G., Tizi, L., Bellini, S., Nunzi, L., Cellini, N., Errigo, S., Martinelli, M., Varotto, D., & Pazzaglia, F. (2025). Restorative psychophysiological effects of biophilic virtual environment. Journal of Environmental Psychology, 105. https://doi.org/10.1016/j.jenvp.2025.102639
Serrano et al.	2016	Virtual reality and stimulation of touch and smell for inducing relaxation: A randomized controlled trial	no neutral control condition		Serrano, B., Baños, R. M., & Botella, C. (2016). Virtual reality and stimulation of touch and smell for inducing relaxation: A randomized controlled trial. Computers in Human Behavior, 55, 1-8. https://doi.org/10.1016/j.chb.2015.08.007
Sezer et al.	2024	The effect of virtual reality and music on anxiety, non-stress test parameters, and satisfaction of high-risk pregnant women undergoing non-stress tests: Randomized controlled trial	inadequate intervention aim		Sezer, N. Y., Aker, M. N., Yücel, A., & Çalisici, D. (2024). The effect of virtual reality and music on anxiety, non-stress test parameters, and satisfaction of high-risk pregnant women undergoing non-stress tests: Randomized controlled trial. European Journal of Obstetrics & Gynecology and Reproductive Biology, 296, 52-58. https://doi.org/10.1016/j.ejogrb.2024.02.038
Shchory et al.	2024	Not just a game: the effect of active versus passive virtual reality experiences on anxiety and sadness	no relevant outcome measure		Shchory, S., Nitzan, K., Harpaz, G., & Doron, R. (2024). Not just a game: the effect of active versus passive virtual reality experiences on anxiety and sadness. Virtual Reality, 28(1), 20. https://doi.org/10.1007/s10055-023-00925-6
She et al.	2023	An interaction design model for virtual reality mindfulness meditation using imagery‐based transformation and positive feedback	no neutral control condition		She, Y. Y., Wang, Q., Liu, F., Lin, L., Yang, B. R., & Hu, B. (2023). An interaction design model for virtual reality mindfulness meditation using imagery-based transformation and positive feedback. Computer Animation and Virtual Worlds, 34(3-4). https://doi.org/10.1002/cav.2184
Shi et al.	2024	Influence of virtual audio system on psychological restoration effects of soundscapes: Investigating water sounds of a Chinese classical garden	no immersive VR intervention		Shi, X., Guo, Z. Y., & Zhao, Y. Z. (2024). Influence of virtual audio system on psychological restoration effects of soundscapes: Investigating water sounds of a Chinese classical garden. Applied Acoustics, 221. https://doi.org/10.1016/j.apacoust.2024.109991
Shin et al.	2022	Window Access to Nature Restores: A Virtual Reality Experiment with Greenspace Views, Sounds, and Smells	no relevant outcome measure		Shin, S., Browning, M. H. E. M., & Dzhambov, A. M. (2022). Window Access to Nature Restores: A Virtual Reality Experiment with Greenspace Views, Sounds, and Smells. Ecopsychology, 14(4), 253-265. https://doi.org/10.1089/eco.2021.0032
Shin et al.	2025	Impact of virtual reality and video backgrounds on mental health in digital meditation	no neutral control condition		Shin, S., Hwang, J., Cooley, A., Cooley, S., Nobel, S., Dinko, R., & Lee, J. (2025). Impact of virtual reality and video backgrounds on mental health in digital meditation. Computers in Human Behavior, 172. https://doi.org/10.1016/j.chb.2025.108758
Shu et al.	2024	Effects of Audio–Visual Interaction on Physio-Psychological Recovery of Older Adults in Residential Public Space	no immersive VR intervention		Shu, S., Meng, L. K., Piao, X., Geng, X. C., & Tang, J. X. (2024). Effects of Audio-Visual Interaction on Physio-Psychological Recovery of Older Adults in Residential Public Space. Forests, 15(2). https://doi.org/10.3390/f15020266
Silva et al.	2023	Efficacy of an online intervention for anxiety prevention: A clinical trial	no immersive VR intervention		Silva, L. J. S., Monteiro, R. E. M., de Meneses, D. A., Bandeira, I. D., & Lopez, L. C. S. (2023). Efficacy of an online intervention for anxiety prevention: A clinical trial. Psicologia: teoria e prática, 25(3), 1-18. https://research.ebsco.com/linkprocessor/v2-external?opid=vtqbg3&recordId=rs2jboex2f&url=https%3A%2F%2Fdx.doi.org%2F10.5935%2F1980-6906%2FePTPCP15070.en
Smalley et al.	2023	Soundscapes, music, and memories: Exploring the factors that influence emotional responses to virtual nature content	no immersive VR intervention		Smalley, A. J., White, M. P., Sandiford, R., Desai, N., Watson, C., Smalley, N., Tuppen, J., Sakka, L., & Fleming, L. E. (2023). Soundscapes, music, and memories: Exploring the factors that influence emotional responses to virtual nature content. Journal of Environmental Psychology, 89. https://doi.org/10.1016/j.jenvp.2023.102060
Snell et al.	2019	Nature Streaming: Contrasting the Effectiveness of Perceived Live and Recorded Videos of Nature for Restoration	no immersive VR intervention		Snell, T. L., McLean, L. A., McAsey, F., Zhang, M., & Maggs, D. (2019). Nature Streaming: Contrasting the Effectiveness of Perceived Live and Recorded Videos of Nature for Restoration. Environment and Behavior, 51(9-10), 1082-1105. https://doi.org/10.1177/0013916518787318
Soh et al.	2021	Exploring the Use of Virtual Reality for the Delivery and Practice of Stress-Management Exercises	no neutral control condition		Soh, D. J. H., Ong, C. H., Fan, Q. Q., Seah, D. J. L., Henderson, S. L., Jeevanandam, L., & Doshi, K. (2021). Exploring the Use of Virtual Reality for the Delivery and Practice of Stress-Management Exercises (vol 12, 640341, 2021). Frontiers in Psychology, 12. https://doi.org/10.3389/fpsyg.2021.752647
Sona et al.	2019	Recovery in sensory-enriched break environments: integrating vision, sound and scent into simulated indoor and outdoor environments	no immersive VR intervention		Sona, B., Dietl, E., & Steidle, A. (2019). Recovery in sensory-enriched break environments: integrating vision, sound and scent into simulated indoor and outdoor environments. Ergonomics, 62(4), 521-536. https://doi.org/10.1080/00140139.2018.1491643
Song et al.	2024	Effects of simulated multi-sensory stimulation integration on physiological and psychological restoration in virtual urban green space environment	no immersive VR intervention		Song, C., Cao, S. X., Luo, H., Huang, Y. H., Jiang, S. W., Guo, B. M., Li, N., Li, K., Zhang, P., Zhu, C. Y., Fu, E. R., Jiang, M. Y., & Li, X. (2024). Effects of simulated multi-sensory stimulation integration on physiological and psychological restoration in virtual urban green space environment. Frontiers in Psychology, 15. https://doi.org/10.3389/fpsyg.2024.1382143
Steidle et al.	2017	Energizing respites from work: a randomized controlled study on respite interventions	no immersive VR intervention		Steidle, A., Gonzalez-Morales, M. G., Hoppe, A., Michel, A., & O'shea, D. (2017). Energizing respites from work: a randomized controlled study on respite interventions. European Journal of Work and Organizational Psychology, 26(5), 650-662. https://doi.org/10.1080/1359432x.2017.1348348
Stetz et al.	2011	The Effectiveness of Technology-Enhanced Relaxation Techniques for Military Medical Warriors	no neutral control condition		Stetz, M. C., Kaloi-Chen, J. Y., Turner, D. D., Bouchard, S., Riva, G., & Wiederhold, B. K. (2011). The Effectiveness of Technology-Enhanced Relaxation Techniques for Military Medical Warriors. Military Medicine, 176(9), 1065-1070. https://doi.org/10.7205/Milmed-D-10-00393
Suseno and Hastjarjo	2023	The effect of simulated natural environments in virtual reality and 2D video to reduce stress	no neutral control condition		Suseno, B., & Hastjarjo, T. D. (2023). The effect of simulated natural environments in virtual reality and 2D video to reduce stress. Frontiers in Psychology, 14. https://doi.org/10.3389/fpsyg.2023.1016652
Szczepańska-Gieracha et al.	2021	Immersive Virtual Reality Therapy as a Support for Cardiac Rehabilitation: A Pilot Randomized-Controlled Trial	no neutral control condition		Szczepanska-Gieracha, J., Józwik, S., Cieslik, B., Mazurek, J., & Gajda, R. (2021). Immersive Virtual Reality Therapy As a Support for Cardiac Rehabilitation: A Pilot Randomized-Controlled Trial. Cyberpsychology Behavior and Social Networking, 24(8), 543-549. https://doi.org/10.1089/cyber.2020.0297
Szczepańska-Gieracha et al.	2025	Immersive Virtual Reality Therapy for Elderly Female Patients Undergoing Rehabilitation After Hip Arthroplasty: A Randomized Controlled Pilot Trial	inadequate intervention aim		Szczepanska-Gieracha, J., Wrzeciono, A., Cieslik, B., Gajda, R., & Mazurek, J. (2025). Immersive Virtual Reality Therapy for Elderly Female Patients Undergoing Rehabilitation After Hip Arthroplasty: A Randomized Controlled Pilot Trial. Medical Science Monitor, 31. https://doi.org/10.12659/MSM.948321
Tanrıverdi et al.	2025	The Effects of a Virtual Rainforest and Portable Water Wall Application on Patient Satisfaction, Comfort, Anxiety, and Vital Signs Before Colonoscopy: A Randomized Clinical Trial	no relevant outcome measure		Tanriverdi, S., Genç, H., & Atay, K. (2025). The Effects of a Virtual Rainforest and Portable Water Wall Application on Patient Satisfaction, Comfort, Anxiety, and Vital Signs Before Colonoscopy: A Randomized Clinical Trial. Journal of Perianesthesia Nursing, 40(5), 1252-1259. https://doi.org/10.1016/j.jopan.2025.01.014
Tarrant et al.	2022	A Feasibility Test of a Brief Mobile Virtual Reality Meditation for Frontline Healthcare Workers in a Hospital Setting	inadequate study design		Tarrant, J., Jackson, R., & Viczko, J. (2022). A Feasibility Test of a Brief Mobile Virtual Reality Meditation for Frontline Healthcare Workers in a Hospital Setting. Frontiers in Virtual Reality, 3. https://doi.org/10.3389/frvir.2022.764745
Theodorou et al.	2023	Different types of virtual natural environments enhance subjective vitality through restorativeness	no relevant outcome measure		Theodorou, A., Romano, L., Bratman, G. N., Carbone, G. A., Rodelli, R., Casagrande, G., & Panno, A. (2023). Different types of virtual natural environments enhance subjective vitality through restorativeness. Journal of Environmental Psychology, 87. https://doi.org/10.1016/j.jenvp.2023.101981
Tinga et al.	2019	Respiratory Biofeedback Does Not Facilitate Lowering Arousal in Meditation Through Virtual Reality	no neutral control condition		Tinga, A. M., Nyklicek, I., Jansen, M. P., de Back, T. T., & Louwerse, M. M. (2019). Respiratory Biofeedback Does Not Facilitate Lowering Arousal in Meditation Through Virtual Reality. Appl Psychophysiol Biofeedback, 44(1), 51-59. https://doi.org/10.1007/s10484-018-9421-5
Ugras et al.	2023	The Effects of Virtual Reality on Preoperative Anxiety in Patients Undergoing Colorectal and Abdominal Wall Surgery: A Randomized Controlled Trial	no relevant outcome measure		Ugras, G. A., Kanat, C., Yaman, Z., Yilmaz, M., & Turkmenoglu, M. O. (2023). The Effects of Virtual Reality on Preoperative Anxiety in Patients Undergoing Colorectal and Abdominal Wall Surgery: A Randomized Controlled Trial. Journal of Perianesthesia Nursing, 38(2), 277-283. https://doi.org/10.1016/j.jopan.2022.07.005
Ünal et al.	2022	Is virtual reality a valid tool for restorative environments research?	no relevant outcome measure		Ünal, A., Pals, R., Steg, L., Siero, F., & van der Zee, K. (2022). Is virtual reality a valid tool for restorative environments research? . Urban For. Urban Green, 74, Article 127673. https://doi.org/10.1016/j.ufug.2022.127673
Valtchanov et al.	2010	Restorative Effects of Virtual Nature Settings	no relevant outcome measure		Valtchanov, D., Barton, K. R., & Ellard, C. (2010). Restorative Effects of Virtual Nature Settings. Cyberpsychology Behavior and Social Networking, 13(5), 503-512. https://doi.org/10.1089/cyber.2009.0308
Vaquero-Blasco et al.	2020	Virtual Reality as a Portable Alternative to Chromotherapy Rooms for Stress Relief: A Preliminary Study	no neutral control condition		Vaquero-Blasco, M. A., Perez-Valero, E., Lopez-Gordo, M. A., & Morillas, C. (2020). Virtual Reality as a Portable Alternative to Chromotherapy Rooms for Stress Relief: A Preliminary Study. Sensors, 20(21). https://doi.org/10.3390/s20216211
Vassiljev and Bell	2023	While Experiencing a Forest Trail, Variation in Landscape Is Just as Important as Content: A Virtual Reality Experiment of Cross-Country Skiing in Estonia	inadequate study design		Vassiljev, P., & Bell, S. (2023). While Experiencing a Forest Trail, Variation in Landscape Is Just as Important as Content: A Virtual Reality Experiment of Cross-Country Skiing in Estonia. Land, 12(2). https://doi.org/10.3390/land12020422
Villani and Riva	2012	Does Interactive Media Enhance the Management of Stress? Suggestions from a Controlled Study	no neutral control condition		Villani, D., & Riva, G. (2012). Does interactive media enhance the management of stress? Suggestions from a controlled study. Cyberpsychol Behav Soc Netw, 15(1), 24-30. https://doi.org/10.1089/cyber.2011.0141
Vlake et al.	2022	Intensive Care Unit–Specific Virtual Reality for Critically Ill Patients With COVID-19: Multicenter Randomized Controlled Trial	inadequate intervention aim		Vlake, J. H., van Bommel, J., Wils, E. J., Bienvenu, J., Hellemons, M. E., Korevaar, T. I., Schut, A. F., Labout, J. A., Schreuder, L. L., van Bavel, M. P., Gommers, D., & van Genderen, M. E. (2022). Intensive Care Unit-Specific Virtual Reality for Critically Ill Patients With COVID-19: Multicenter Randomized Controlled Trial. Journal of Medical Internet Research, 24(1), e32368. https://doi.org/1…
Waller et al.	2021	Meditating in Virtual Reality 3: 360° Video of Perceptual Presence of Instructor	no relevant outcome measure		Waller, M., Mistry, D., Jetly, R., & Frewen, P. (2021). Meditating in Virtual Reality 3: 360 degrees Video of Perceptual Presence of Instructor. Mindfulness (N Y), 12(6), 1424-1437. https://doi.org/10.1007/s12671-021-01612-w
Wang et al.	2019	The Influence of Forest Resting Environments on Stress Using Virtual Reality	no neutral control condition		Wang, X., Shi, Y., Zhang, B., & Chiang, Y. (2019). The Influence of Forest Resting Environments on Stress Using Virtual Reality. Int J Environ Res Public Health, 16(18). https://doi.org/10.3390/ijerph16183263
Wang et al.	2025	Impact of visual preferences for indoor green walls on emotion and brain activity of college students	inadequate study design		Wang, M., Zhang, N., Yang, L., Zhang, W., & Gao, W. (2025). Impact of visual preferences for indoor green walls on emotion and brain activity of college students. Sci Rep, 15(1), 35318. https://doi.org/10.1038/s41598-025-19425-5
Wang et al.	2026	Effects of Virtual Reality-Based Exercise Intervention on College Students’ Mood States: An 8-Week Randomized Controlled Trial	inadequate intervention aim		Wang, Y., Zhang, F., Gao, Z., Zhang, Z., & Liu, W. (2026). Effects of Virtual Reality-Based Exercise Intervention on College Students' Mood States: An 8-Week Randomized Controlled Trial. Games for Health Journal, 15(1), 19-27. https://doi.org/10.1177/2161783X251360803
Weber et al.	2020	Experiencing Presence in a Gaming Activity Improves Mood After a Negative Mood Induction	no neutral control condition		Weber, S., Mast, F. W., & Weibel, D. (2020). Experiencing presence in a gaming activity improves mood after a negative mood induction. International Journal of Gaming and Computer-Mediated Simulations (IJGCMS), 12(4), 1-22. https://doi.org/10.4018/IJGCMS.2020100101
Weerdmeester et al.	2021	A randomized controlled trial assessing the efficacy of a virtual reality biofeedback video game: Anxiety outcomes and appraisal processes.	no neutral control condition		Weerdmeester, J., van Rooij, M. M. J. W., Maciejewski, D. F., Engels, R. C. M. E., & Granic, I. (2021). A Randomized Controlled Trial Assessing the Efficacy of a Virtual Reality Biofeedback Video Game: Anxiety Outcomes and Appraisal Processes. Technology, Mind, and Behavior, 2(2). https://doi.org/10.1037/tmb0000028
Weibel et al.	2023	Virtual reality-supported biofeedback for stress management: Beneficial effects on heart rate variability and user experience	no neutral control condition		Weibel, R. P., Kerr, J. I., Naegelin, M., Ferrario, A., Schinazi, V. R., La Marca, R., Hoelscher, C., Nater, U. M., & von Wangenheim, F. (2023). Virtual reality-supported biofeedback for stress management: Beneficial effects on heart rate variability and user experience. Computers in Human Behavior, 141. https://doi.org/10.1016/j.chb.2022.107607
Weitzman et al.	2021	Incorporating Virtual Reality to Improve Otolaryngology Resident Wellness: One Institution's Experience	inadequate intervention aim		Weitzman, R. E., Wong, K., Worrall, D. M., Park, C., McKee, S., Tufts, R. E., Teng, M. S., & Iloreta, A. M. (2021). Incorporating Virtual Reality to Improve Otolaryngology Resident Wellness: One Institution's Experience. Laryngoscope, 131(9), 1972-1976. https://doi.org/10.1002/lary.29529
White et al.	2015	The Effects of Exercising in Different Natural Environments on Psycho-Physiological Outcomes in Post-Menopausal Women: A Simulation Study	no immersive VR intervention		White, M. P., Pahl, S., Ashbullby, K. J., Burton, F., & Depledge, M. H. (2015). The Effects of Exercising in Different Natural Environments on Psycho-Physiological Outcomes in Post-Menopausal Women: A Simulation Study. International Journal of Environmental Research and Public Health, 12(9), 11929-11953. https://doi.org/10.3390/ijerph120911929
Wieczorék et al.	2025	Physiological and psychological health effects of a mobile VR-based mindfulness breathing meditation with integrated biofeedback: a replication study	inadequate study design		Wieczorek, A., Pintz, F., & Wagner, M. (2025). Physiological and psychological health effects of a mobile VR-based mindfulness breathing meditation with integrated biofeedback: a replication study. Virtual Reality, 29(4). https://doi.org/10.1007/s10055-025-01235-9
Wilkie et al.	2023	Does a brief virtual dose of an environment affect subjective wellbeing and judgements of perceived restorativeness? Considering the role of place preference	no immersive VR intervention		Wilkie, S., Platt, T., & Trotter, H. (2023). Does a brief virtual dose of an environment affect subjective wellbeing and judgements of perceived restorativeness? Considering the role of place preference. Current Research in Ecological and Social Psychology, 4, 100127. https://doi.org/10.1016/j.cresp.2023.100127
Woo et al.	2024	Flourishing-Life-Of-Wish Virtual Reality Relaxation Therapy (FLOW-VRT-Relaxation) outperforms traditional relaxation therapy in palliative care: results from a randomized controlled trial	no relevant outcome measure		Woo, O. K. L., Lee, A. M., Ng, R., Eckhoff, D., Lo, R., & Cassinelli, A. (2024). Flourishing-Life-Of-Wish Virtual Reality Relaxation Therapy (FLOW-VRT-Relaxation) outperforms traditional relaxation therapy in palliative care: results from a randomized controlled trial. Frontiers in Virtual Reality, 4. https://doi.org/10.3389/frvir.2023.1304155
Wooller et al.	2018	Can Simulated Green Exercise Improve Recovery From Acute Mental Stress?	no immersive VR intervention		Wooller, J. J., Rogerson, M., Barton, J., Micklewright, D., & Gladwell, V. (2018). Can simulated green exercise improve recovery from acute mental stress? Frontiers in Psychology, 9, 2167. https://doi.org/10.3389/fpsyg.2018.02167
Wrzeciono et al.	2024	Non-Sleep Deep Rest Relaxation and Virtual Reality Therapy for Psychological Outcomes in Patients with Coronary Artery Disease: A Pilot Randomized Controlled Trial	no neutral control condition		Wrzeciono, A., Cieslik, B., Kiper, P., Szczepanska-Gieracha, J., & Gajda, R. (2024). Non-Sleep Deep Rest Relaxation and Virtual Reality Therapy for Psychological Outcomes in Patients with Coronary Artery Disease: A Pilot Randomized Controlled Trial. Journal of Clinical Medicine, 13(23). https://doi.org/10.3390/jcm13237178
Xu et al.	2024	Exploring the impact of university green spaces on Students' perceived restoration and emotional states through audio-visual perception	no neutral control condition		Xu, W. Z., Xu, S. Q., Shi, R. X., Chen, Z. Y., Lin, Y. Y., & Chen, J. (2024). Exploring the impact of university green spaces on Students' perceived restoration and emotional states through audio-visual perception. Ecological Informatics, 82. https://doi.org/10.1016/j.ecoinf.2024.102766
Yang et al.	2021	The impact of a 360° virtual tour on the reduction of psychological stress caused by COVID-19	inadequate study design		Yang, T., Lai, I. K. W., Fan, Z. B., & Mo, Q. M. (2021). The impact of a 360° virtual tour on the reduction of psychological stress caused by COVID-19. Technology in Society, 64. https://doi.org/10.1016/j.techsoc.2020.101514
Yeh and Maddock	2026	Exploring the psychophysiological benefits of a virtual nature walk – A pilot randomized controlled trial	no relevant outcome measure		Yeh, S. Y., & Maddock, J. E. (2026). Exploring the psychophysiological benefits of a virtual nature walk-A pilot randomized controlled trial. Urban Forestry & Urban Greening, 118. https://doi.org/10.1016/j.ufug.2026.129287
Yen et al.	2024	Virtual reality natural experiences for mental health: comparing the effects between different immersion levels	inadequate study design		Yen, H. Y., Hsu, H., & Huang, W. H. (2024). Virtual reality natural experiences for mental health: comparing the effects between different immersion levels. Virtual Reality, 28(1). https://doi.org/10.1007/s10055-024-00958-5
Yen et al.	2025	Virtual cycling in urban green and blue vs gray spaces: The efficacy of mental health and physical activity	no neutral control condition		Yen, H. Y., & Huang, H. Y. (2025). Virtual cycling in urban green and blue vs gray spaces: The efficacy of mental health and physical activity. Public Health, 243. https://doi.org/10.1016/j.puhe.2025.105723
Yeo et al.	2020	What is the best way of delivering virtual nature for improving mood? An experimental comparison of high definition TV, 360° video, and computer generated virtual reality	no neutral control condition		Yeo, N. L., White, M. P., Alcock, I., Garside, R., Dean, S. G., Smalley, A. J., & Gatersleben, B. (2020). What is the best way of delivering virtual nature for improving mood? An experimental comparison of high definition TV, 360 degrees video, and computer generated virtual reality. Journal of Environmental Psychology, 72, 101500. https://doi.org/10.1016/j.jenvp.2020.101500
Yeom et al.	2021	Psychological and physiological effects of a green wall on occupants: A cross-over study in virtual reality	inadequate study design		Yeom, S., Kim, H., & Hong, T. (2021). Psychological and physiological effects of a green wall on occupants: A cross-over study in virtual reality. Building and Environment, 204. https://doi.org/10.1016/j.buildenv.2021.108134
Yi et al.	2024	Differences in Public Perceptions of Recovery in Different Urban Forests Based on Birdsong	no neutral control condition		Yi, K. Y., Zhang, J. Y., Zhang, Z., Shi, X. Y., Du, W. H., Yang, L. H., & Wei, M. (2024). Differences in Public Perceptions of Recovery in Different Urban Forests Based on Birdsong. Forests, 15(12). https://doi.org/10.3390/f15122217
Yin et al.	2022	Stress recovery from virtual exposure to a brown (desert) environment versus a green environment	no relevant outcome measure		Yin, J., Bratman, G. N., Browning, M. H. E. M., Spengler, J. D., & Olvera-Alvarez, H. A. (2022). Stress recovery from virtual exposure to a brown (desert) environment versus a green environment. Journal of Environmental Psychology, 81. https://doi.org/10.1016/j.jenvp.2022.101775
You et al.	2023	Biophilic classroom environments on stress and cognitive performance: A randomized crossover study in virtual reality (VR)	no relevant outcome measure		You, J. C., Wen, X. Y., Liu, L. X., Yin, J., & Ji, J. S. (2023). Biophilic classroom environments on stress and cognitive performance: A randomized crossover study in virtual reality (VR). Plos One, 18(11). https://doi.org/10.1371/journal.pone.0291355
Zabini et al.	2020	Comparative Study of the Restorative Effects of Forest and Urban Videos during COVID-19 Lockdown: Intrinsic and Benchmark Values	no immersive VR intervention		Zabini, F., Albanese, L., Becheri, F. R., Gavazzi, G., Giganti, F., Giovanelli, F., Gronchi, G., Guazzini, A., Laurino, M., Li, Q., Marzi, T., Mastorci, F., Meneguzzo, F., Righi, S., & Viggiano, M. P. (2020). Comparative Study of the Restorative Effects of Forest and Urban Videos during COVID-19 Lockdown: Intrinsic and Benchmark Values. International Journal of Environmental Research and Public H…
Zaharuddin et al.	2022	A Conceptual Framework for Designing Virtual Environments for Stress Therapy	inadequate study design		Zaharuddin, F. A., Ibrahim, N., & Yusof, A. M. (2022). A Conceptual Framework for Designing Virtual Environments for Stress Therapy. Applied Sciences-Basel, 12(19). https://doi.org/10.3390/app12199973
Zaharuddin et al.	2024	Enhancing User Comfort in Virtual Environments for Effective Stress Therapy: Design Considerations	inadequate study design		Zaharuddin, F. A., Ibrahim, N., & Yusof, A. M. (2024). Enhancing User Comfort in Virtual Environments for Effective Stress Therapy: Design Considerations. International Journal of Advanced Computer Science & Applications, 15(12). https://doi.org/10.14569/IJACSA.2024.0151230
Zeng et al.	2023	Psychophysiological Responses of College Students to Audio-Visual Forest Trail Landscapes	no neutral control condition		Zeng, C. C., Lin, W., & Chen, Q. B. (2023). Psychophysiological Responses of College Students to Audio-Visual Forest Trail Landscapes. Journal of Urban Health-Bulletin of the New York Academy of Medicine. https://doi.org/10.1007/s11524-023-00757-4
Zhang et al.	2023	The Influence of Forest Landscape Spaces on Physical and Mental Restoration and Preferences of Young Adults of Different Genders	no neutral control condition		Zhang, Z., Chen, Y. L., Qiao, X. R., Zhang, W. K., Meng, H., Gao, Y., & Zhang, T. (2023). The Influence of Forest Landscape Spaces on Physical and Mental Restoration and Preferences of Young Adults of Different Genders. Forests, 14(1). https://doi.org/10.3390/f14010037
Zhang et al.	2023	The restorative effects of short-term exposure to nature in immersive virtual environments (IVEs) as evidenced by participants' brain activities	no relevant outcome measure		Zhang, G., Wu, G., & Yang, J. (2023). The restorative effects of short-term exposure to nature in immersive virtual environments (IVEs) as evidenced by participants' brain activities. J Environ Manage, 326(Pt B), 116830. https://doi.org/10.1016/j.jenvman.2022.116830
Zhang et al.	2023	Psychological recovery effects of 3D virtual tourism with real scenes - a comparative study	no immersive VR intervention		Zhang, S. Q., Tan, Y. M., Zhong, Y. D., Yuan, J. Q., & Ding, Y. (2023). Psychological recovery effects of 3D virtual tourism with real scenes -- a comparative study. Information Technology & Tourism, 25(1), 71-103. https://doi.org/10.1007/s40558-023-00246-z
Zhou et al.	2023	Effect of the Visual Landscape and Soundscape Factors on Attention Restoration in the Public Space of Old Residential Areas by VR	inadequate intervention aim		Zhou, Z. Y., Ye, X. Q., Chen, J. J., & Kang, J. (2023). Effect of the Visual Landscape and Soundscape Factors on Attention Restoration in the Public Space of Old Residential Areas by VR. International Journal of Acoustics and Vibration, 28(3), 300-309. https://doi.org/10.20855/ijav.2023.28.31974
Zhu et al.	2024	Does Social Distancing Affect the Stress Reduction and Attention Restoration of College Students in Different Natural Settings?	no relevant outcome measure		Zhu, L., Dong, S., Chen, X., Zhou, Q., Li, F., & Wang, G. (2024). Does Social Distancing Affect the Stress Reduction and Attention Restoration of College Students in Different Natural Settings? Sustainability, 16(8), 3274. https://doi.org/10.3390/su16083274

## Sheet: exclusion criteria
inadequate study design
no immersive VR intervention
inadequate intervention aim
no relevant outcome measure
no neutral control condition
