# Supplementary material for: Virtual Reality Interventions for Stress Reduction in the General Population: Systematic Review and Meta-Analysis of Randomized Controlled Trials
Source: J Med Internet Res. 2026 May 25;28:e78212. doi: 10.2196/78212 (PMC13200809; doi:10.2196/78212)
Supplement: Multimedia Appendix 8 [file jmir-v28-e78212-s008.xlsx]

## Sheet: raw data_main
study design																	sample characteristics								perceived stress (post intvernetion)										positive emotion							anxiety							depression
first author	year	population	setting	design	passive control (PC)	active control (AC)	intervention type	environment style	intervention duration	VR session length (min)	content motion	environment realism	Output device	RR (Hz)	dFoV	user interactivity	Ø age	n males	% males	n randomized	n IG	n PC	n AC	n AC2	measurement	mean IG	SD IG	n IG	mean PC	SD PC	n PC	mean AC1	SD AC1	n AC1	measurement	mean IG	SD IG	n IG	mean PC	SD PC	n PC	measurement	mean IG	SD IG	n IG	mean PC	SD PC	n PC	measurement
Ahn et al.	2026	college students	workplace/university	between	TAU/NI/WLC	TSM	nature exposure	diverse landscapes (dl)	two weeks	20	low	recording	HMD	120	134.38	medium	21.34	11	0.268	41	13	13	15	n/a	PSS	10.46	4.33	13	19.77	5.4	13	14.2	4.72	15	n/a							PROMIS	47.32	5.87	13	50.55	10.69	13	PROMIS
Bodet-Contentin et al.	2023	healthy adults (caregivers at hospital)	workplace/university	within	TAU/NI/WLC	not available	meditation	green space (gs)	one time	8	low	simulation	HMD	60	126.574	low	n.a.	17	0.193182	88	88	88	n/a	n/a	VAS	1.23	1.8	88	1.4	1.63	88	n/a	n/a	n/a	n.a.							VAS	1.19	1.67	88	1.45	1.63	88	n.a.
Browning et al.	2020	college students	workplace/university	between	TAU/NI/WLC	real world experiment	nature exposure	green space (gs)	one time	6	low	recording	HMD	60	96	low	20.2	43	0.438776	98	34	35	29	n/a	PANAS-NA	1.24	0.46	32	1.2	0.57	32	1.17	0.23	23	PANAS-PA	2.79	0.80	30	2.42	0.71	30	n.a.							n.a.
Chand et al.	2024	healthy adults	workplace/university	between	TAU/NI/WLC	not available	miscellaneous	blue space (bs)	six days	15	low	recording	HMD	120	134.38	low	24.43	31	0.7045	44	22	22	n/a	n/a	DASS-S	5	2.74	22	10.36	7.45	22	n/a	n/a	n/a	n/a							DASS-A	3.91	3.41	22	6.27	5.25	22	DASS-D
Chen et al.	2024	healthy adults	general population	within	VR built/urban	not available	nature exposure	green space (gs)	one time	5	low	recording	CAVE	n.a.	n.a.	low	37	85	0.491329	173	173	173	n/a	n/a	POMS (TMS)	-0.04	12.59	173	4.83	15.09	173	n/a	n/a	n/a	n.a.							STAI-s	1.68	0.48	173	2.01	0.61	173	POMS (d)
Emamjomeh et al.	2020	college students	workplace/university	within	empty/blank VR	real world experiment	biophilic design	biophilic architecture (ba)	one time	5	no motion	simulation	HMD	90	138.593	low	23.5	27	0.771429	35	35	35	35	n/a	PANAS-NA	12	2.67	30	13.53	5.05	30	11.73	2.55	30	PANAS-PA	28.97	8.78	30	26.97	9.32	30	n.a.							n.a.
Gao et al.	2024	college students	workplace/university	between	empty/blank VR	not available	nature exposure	green space (gs)	one time	3	not applicable	recording	HMD	120	150.57	low	n.a.	n.a.	n.a.	195	147	41	n/a	n/a	PANAS-NA	14.42	6.02	147	18.27	8.79	41	n/a	n/a	n/a	PANAS-PA	30.62	7.53	147	27.0	8.88	41	n/a							BPOMS-D
Gentile and Kim	2024	college students	workplace/university	between	task w/o VR	Digital 2D simulation	meditation	diverse landscapes (dl)	one time	20	low	simulation	HMD	90	145.165	low	19.4	n.a.	0.391	409	102	103	103	101	Other Scale (negative emotion)	1.53	0.55	100	1.75	0.6	103	1.69	0.64	203	other scale	3.33	0.82	100	2.54	0.84	103	n.a.							n.a.
Hessabi et al.	2018	clinical residents	clinical setting	between	TAU/NI/WLC	not available	nature exposure	not appilcable	four days	15	not applicable	recording	HMD	n.a.	n.a.	n.a.	50,98	30	0.5	60	30	30	n/a	n/a	STAI-s	34.66	20.1	30	56.56	36.26	30	n/a	n/a	n/a	n.a.							n.a.							n.a.
Hooyberg et al.	2023	healthy adults	general population	within	VR built/urban	not available	nature exposure	blue space (bs)	one time	16	low	recording	HMD	80	124.451	low	34.93	53	0.323171	164	164	55	55	n/a	PANAS-NA	0.16	0.32	164	0.37	0.47	55	n/a	n/a	n/a	PANAS-PA	2.20	0.81	164	1.94	0.77	55	n.a.							n.a.
Huang et al.	2020	college students	workplace/university	between	VR built/urban	not available	biophilic design	biophilic architecture (ba)	one time	10	no motion	simulation	HMD	75	135.831	n.a.	23.0	44	0.494382	89	60	29	n/a	n/a	PANAS-NA	38.37	52.78	59	83.11	120.07	28	n/a	n/a	n/a	PANAS-PA	280.83	201.05	59	189.21	147.08	28	n.a.							n.a.
Jimenez et al.	2025	healthy adults	general population	between	TAU/NI/WLC	not available	meditation	diverse landscapes (dl)	one time	6	not applicable	simulation	HMD	60	126.57	low	n.a.	38	0.19	200	101	99	n/a	n/a	STAI-s	33.4	11.3	101	41.6	13.9	99	n/a	n/a	n/a	n/a							VAS-A	31.42	27.7	101	43.84	28.6	99	n/a
Jimenez-Barragan et al.	2025	pregnant women	clinical setting	between	TAU/NI/WLC	not available	meditation	blue space (bs)	six weeks	14	not applicable	simulation	HMD	60	126.57	low	31.9	0	0	70	35	35	n/a	n/a	STAI-s	35.03	8.09	33	72.91	6.16	32	n/a	n/a	n/a	n/a							n/a							n/a
Kawai et al.	2024	healthy adults	general population	between	VR built/urban	not available	nature exposure	green space (gs)	one time	20	low	recording	HMD	120	134.38	low	39.4	47	0.4896	96	48	48	n/a	n/a	Perceived stress	3.3	2.04	44	3.05	2.05	41	n/a	n/a	n/a	n/a							n/a							n/a
Kerr et al.	2023	college students	workplace/university	between	TAU/NI/WLC	not available	meditation	green space (gs)	four weeks	20-26	low	simulation	HMD	75	131.522	low	22.88	45	0.517241	87	44	43	n/a	n/a	DASS-S	8.06	6.08	37	10.42	8.49	41	n/a	n/a	n/a	n.a.							DASS-A	5.51	4.63	37	6.76	7.04	41	DASS-D
Kılıç and Dereli Yılmaz	2023	pregnant women	clinical setting	between	TAU/NI/WLC	not available	nature exposure	green space (gs)	two days	5	high	recording	HMD	120	134.38	n.a.	23.27	0	0	131	65	66	n/a	n/a	DASS-S	4.75	3.4	63	8.25	4.13	63	n/a	n/a	n/a	n.a.							STAI-s	32.86	8.44	63	45.90	10.87	63	n.a.
Kim et al.	2024	college students	workplace/university	between	TAU/NI/WLC	TSM	meditation	not appilcable	five days	30	not applicable	simulation	HMD	120	134.38	low	21.90	19	0.3167	60	20	20	20	n/a	PSS	2.24	0.51	20	2.69	0.51	20	2.58	0.45	20	n/a							n/a							n/a
Kosa and Johnson-Glenberg	2023	college students	workplace/university	between	task w/o VR	Digital 2D simulation	game/activity	green space (gs)	one time	15	high	simulation	HMD	120	134.38	high	19.24	110	0.544554	202	50	51	51	50	PANAS-NA	1.14	0.24	50	1.51	0.68	51	3.1	1.01	51	PANAS-PA	3.16	0.96	50	2.22	0.83	51	STAI-s	1.54	0.48	50	1.94	0.51	51	n.a.
Kumpulainen et al.	2024	healthy adults	general population	within	TAU/NI/WLC	not available	nature exposure	green space (gs)	one time	10	high	recording	CAVE	n.a.	n.a.	low	40	19	0.333333	57	57	57	n/a	n/a	Warr's (a)	2.3	1.8	57	2.6	1.9	57	n/a	n/a	n/a	Enthusiasm	6.9	1.4	57	5.9	1.6	57	n.a.							Warr's (d)
Lepilkina et al.	2023	healthy adults	clinical setting	between	TAU/NI/WLC	not available	meditation	diverse landscapes (dl)	five days	20-30	not applicable	simulation	HMD	80	124.451	n.a.	42.87	30	0.441176	68	40	20	n/a	n/a	STAI-state	39.05	9.45	40	38.8	8.76	20	n/a	n/a	n/a	n.a.							n.a.							n.a.
Li et al.	2025	clinical residents	clinical setting	between	TAU/NI/WLC	not available	meditation	diverse landscapes (dl)	one time	25	not applicable	simulation	HMD	90	n.a.	low	60.46	39	0.398	98	45	53	n/a	n/a	STAI-s	41.02	6.81	45	44.25	7.57	53	n/a	n/a	n/a	n/a							n/a							n/a
Liszio	2018	healthy adults	general population	between	TAU/NI/WLC	Digital 2D simulation	nature exposure	underwater (uw)	one time	7	low	simulation	HMD	90	123.746	low	22.6	26	0.419355	62	22	23	17	n/a	PANAS-NA	11.9	2.53	22	16.3	6.87	23	16.1	6.51	17	PANAS-PA	27.6	5.96	22	22.8	7.98	23	STAI-s	32.7	6.14	22	42.2	9.74	23	n.a.
Liszio and Masuch	2019	healthy adults	general population	between	TAU/NI/WLC	not available	nature exposure/game	blue space (bs)	one time	9	low	simulation	HMD	90	123.746	low/high	23.7	16	0.280702	57	38	19	n/a	n/a	PANAS-NA	11,42	2,29	38	11,74	1,59	19	n/a	n/a	n/a	PANAS-PA	29.78	9.82	38	28.63	5.99	19	STAI-s	34.12	7.18	38	39.37	6.05	19	n.a.
Liu et al.	2023	college students	workplace/university	within	VR built/urban	not available	biophilic design	biophilic architecture (ba)	one time	6	high	recording	HMD	90	138.593	low	21.78	10	0.416667	24	24	24	n/a	n/a	POMS	4.13	8.45	24	16.31	10.43	24	n/a	n/a	n/a	n.a.							n.a.							n.a.
Ma et al.	2025a	college students	workplace/university	between	TAU/NI/WLC	not available	game/activity	diverse landscapes (dl)	one time	25	high	simulation	HMD	70	n.a.	high	19.99	57	0.3353	170	55	61	54	n/a	PANAS-NA	12.53	3.5	55	22.48	7.78	61	14.8	6.09	54	PANAS-PA	26.33	7.06	55	24.64	7.91	61	STAI-s	7.07	2.05	55	11.36	3.63	61	n/a
Ma et al.	2025b	healthy adults	general population	between	VR built/urban	not available	biophilic design	biophilic architecture (ba)	one time	6	high	simulation	HMD	90	138.59	medium	24.70	33	0.541	61	40	20	n/a	n/a	STAI-s	17.9	3.84	39	19.04	4.31	20	n/a	n/a	n/a	n/a							n/a							n/a
Manchón et al	2024	college students	workplace/university	between	empty/blank VR	not available	nature exposure/game	diverse landscapes (dl)	one time	6	low/high	recording	HMD	120	134.38	low/high	n.a.	5	0.078125	64	44	20	n/a	n/a	VAS	2,22	1,54	43	3,36	2,05	19	n/a	n/a	n/a	n.a.							n.a.							n.a.
Newman et al.	2022	healthy adults	general population	between	VR built/urban	not available	nature exposure	green space (gs)	one time	10	high	simulation	HMD	90	145.165	medium	20	16	0.133333	120	60	60	n/a	n/a	PANAS-NA	11.49	2.89	60	12	3.09	60	n/a	n/a	n/a	PANAS-PA	30.06	2.49	60	26.86	2.82	60	n.a.							n.a.
Şansal et al.	2024	older adults	general population	within	VR built/urban	not available	nature exposure	green space (gs)	one time	6	low	recording	HMD	n.a.	n.a.	low	70.62	24	0.4	60	60	60	n/a	n/a	PANAS-NA	10.55	1.25	60	15.33	7.16	60	n/a	n/a	n/a	PANAS-PA	39.38	6.77	60	33.03	8.21	60	n.a.							n.a.
Schutte et al	2017	college students	workplace/university	between	VR built/urban	not available	nature exposure	green space (gs)	one time	6	low	recording	HMD	n.a.	n.a.	low	34.46	10	0.384615	26	13	13	n/a	n/a	PANAS-NA	1.12	0.25	13	1.17	0.3	13	n/a	n/a	n/a	PANAS-PA	3.49	1.11	13	2.69	0.89	13	n.a.							n.a.
Song et al.	2022	clinical residents	clinical setting	between	empty/blank VR	not available	nature exposure	diverse landscapes (dl)	one week	05:20:00	no motion	recording	HMD	70	130.108	n.a.	60.41	43 (of 63)	0.68254	70	34	36	n/a	n/a	PANAS-NA	11.28	2.62	32	12.97	2.2	31	n/a	n/a	n/a	PANAS-PA	30.88	6.13	32	22.55	5.19	31	n.a.							SDS
Sun et al.	2023	pregnant women	clinical setting	between	VR built/urban	not available	nature exposure/biophilic design	green space (gs)/biophilic architecture (ba)	one time	5	low	recording	HMD	n.a.	n.a.	low	31.77	0	0	63	42	21	n/a	n/a	PANAS-NA	11,62	3,32	42	14,38	5,99	21	n/a	n/a	n/a	PANAS-PA	28.67	9.00	42	25.19	6.42	21	n.a.							n.a.
Suppakittpaisarn et al.	2023	healthy adults	general population	between	VR built/urban	not available	nature exposure	green space (gs)	one time	7	low	recording	HMD	72	131.522	low	n.a.	140	0.518519	270	135	135	n/a	n/a	VAS	0.183	0.65	134	0.208	0.19	135	n/a	n/a	n/a	n.a.							n.a.							n.a.
Valtchanov and Ellard	2010	college students	workplace/university	between	empty/blank VR	not available	nature exposure	blue space (bs)	one time	10	high	simulation	HMD	n.a.	65	medium	n.a.	32	0.463768	69	24	23	22	n/a	ZIPERS, 1-item	1.22	0.35	24	1.45	0.62	22	n/a	n/a	n/a	ZIPERS	3.03	0.98	24	2.27	0.94	22	n.a.							n.a.
Yang	2024	college students	workplace/university	between	TAU/NI/WLC	not available	not specified	not appilcable	six months	60	not applicable	not applicable	HMD	90	145.165	medium	22	73	0.608333	120	60	60	n/a	n/a	STAI-s	41.72	7.66	60	48.73	9.19	60	n/a	n/a	n/a	n.a.							STAI-t	45.97	7.54	60	54.60	8.1	60	n.a.
Yin et al.	2020	healthy adults	workplace/university	between	empty/blank VR	not available	biophilic design	biophilic architecture (ba)	one time	6	no motion	simulation	HMD	90	145.165	medium	29	37	0.37	100	75	25	n/a	n/a	STAI-s	1.6	0.46	75	1.7	0.5	25	n/a	n/a	n/a	n.a.							n.a.							n.a.
Zhang et al.	2022	clinical residents	clinical setting	between	TAU/NI/WLC	not available	nature exposure	blue space (bs)	three months	30	high	simulation	HMD	n.a.	n.a.	medium	51.65	0	0	90	45	45	n/a	n/a	DT	2.95	1.85	38	5.49	1.39	39	n/a	n/a	n/a	n.a.							SAS	44.16	11.08	38	55.21	3.81	39	SDS
Zheng et al.	2024	college students	workplace/university	between	TAU/NI/WLC	not available	meditation/nature exposure	diverse landscapes (dl)	two weeks	10-15	not applicable	not applicable	HMD	n.a.	n.a.	n.a.	20.20	16	0.266667	60	40	20	n/a	n/a	PSS	23.63	4.14	40	28.4	2.74	20	n/a	n/a	n/a	n.a.							GAD	2.78	1.85	40	7.05	1.36	20	n.a.
[truncated: 39 more columns]

## Sheet: RevMan results
Bibliographic study information		Perceived Stress				Positive Emotion				Anxiety				Depression				Restoration				HR				HRV				SYS				SCL
First author	Year	SMD	CI lower	CI upper	Weight HKSJ	SMD	CI lower	CI upper	Weight HKSJ	SMD	CI lower	CI upper	Weight HKSJ	SMD	CI lower	CI upper	Weight HKSJ	SMD	CI lower	CI upper	Weight HKSJ	SMD	CI lower	CI upper	Weight HKSJ	SMD	CI lower	CI upper	Weight HKSJ	SMD	CI lower	CI upper	Weight HKSJ	SMD	CI lower	CI upper	Weight HKSJ
Ahn et al.	2026	-1.84	-2.78	-0.9	0.014	n/a				-0.36	-1.14	0.41	5.6	-0.32	-1.1	0.45	3	n/a
Bodet-Contentin et al.	2023	-0.1	-0.39	0.2	0.042	n/a				-0.16	-0.45	0.14	10	n/a				n/a
Browning et al.	2020	0.08	-0.41	0.57	0.033	-0.48	-1,00	0.03	6.2	n/a				n/a				-0.71	-1.23	-0.19	20.6
Chand et al.	2024	-0.94	-1.56	-0.31	0.022	n/a				-0.52	-1.13	0.08	6.5	-0.81	-1.43	-0.2	4.7	n/a								1.15	0.51	1.8	8.2
Chen et al.	2024	-0.35	-0.56	-0.14	0.045	n/a				-0.6	-0.82	-0.38	10.4	-0.21	-0.42	0	22.8	n/a				0,01	-0,20	0,22	24,1	-0,07	-0,28	0,15	14,6					-0,01	-0,22	0,20	38,8
Emamjomeh et al.	2020	-0.37	-0.88	0.14	0.032	-0.22	-0.73	0.29	6.3	n/a				n/a				n/a
Gao et al.	2024	-0.57	-0.92	-0.22	0.03	-0.46	-0.81	-0.11	7.1	n/a				-0.47	-0.82	-0.12	14.6	n/a				-0.33	-0.68	0.02	10.4					-0.07	-0.42	0.27	23
Gentile and Kim	2024	-0.38	-0.66	-0.1	0.043	-0.95	-1.24	-0.66	9.1	n/a				n/a				n/a
Hessabi et al.	2018	-0.74	-1.26	-0.21	0.032	n/a				n/a				n/a				n/a
Hooyberg et al.	2023	-0.58	-0.89	-0.27	0.041	-0.32	-0.63	-0.02	8.9	n/a				n/a				n/a				0,09	-0,23	0,41	12,1									0,06	-0,26	0,38	16,8
Huang et al.	2020	-0.55	-1.01	-0.09	0.035	-0.49	-0.95	-0.03	6.9	n/a				n/a				n/a																-0,31	-0,76	0,13	8,7
Jimenez et al.	2025	-0.65	-0.93	-0.36	0.032	n/a				-0.44	-0.72	-0.16	8.1	n/a				n/a
Jimenez-Barragan et al.	2025	0.15	-0.24	0.55	0.029	n/a				n/a				n/a				n/a
Kawai et al.	2024	0.12	-0.3	0.55	0.028	n/a				n/a				n/a				-0.58	-1.01	-0.14	17.4													-0.18	-0.61	0.25	9.4
Kerr et al.	2023	-0.31	-0.76	0.13	0.035	n/a				-0.21	-0.65	0.24	9.2	-0.36	-0.81	0.09	15.7	n/a				0,32	-0,13	0,77	6,5	-0,04	-0,49	0,40	11,0	0,04	-0,40	0,49	14,0
Kılıç and Dereli Yılmaz	2023	-0.92	-1.29	-0.55	0.039	n/a				-1.33	-1.72	-0.94	9.6	n/a				n/a
Kim et al.	2024	-0.86	-1.52	-0.21	0.021	n/a				n/a				n/a				n/a								0.75	0.11	1.4	8.2
Kosa and Johnson-Glenberg	2023	-0.72	-1.12	-0.31	0.037	-1.04	-1.46	-0.62	7.4	-0.8	-1.21	-0.4	9.5	n/a				-1.5	-1.94	-1.05	21
Kumpulainen et al.	2024	-0.16	-0.53	0.21	0.039	-0.66	-1.04	-0.28	7.9	n/a				-0.34	-0.71	0.03	18	n/a				-0,10	-0,47	0,27	9,5	0,10	-0,26	0,47	12,3
Lepilkina et al.	2023	0.03	-0.51	0.56	0.031	n/a				n/a				n/a				n/a
Li et al.	2025	-0.44	-0.85	-0.04	0.028	n/a				n/a				n/a				n/a				-0.44	-0.84	-0.03	8					-0.48	-0.88	-0.07	17
Liszio	2018	-0.83	-1.44	-0.22	0.028	-0.67	-1.27	-0.07	5.3	-1.14	-1.78	-0.51	8.1	n/a				n/a								0,75	0,15	1,36	8,7
Liszio and Masuch	2019	-0.15	-0.7	0.4	0.03	-0.13	-0.68	0.42	5.8	-0.76	-1.33	-0.19	8.5	n/a				n/a								0,27	-0,37	0,91	8,3
Liu et al.	2023	-1.26	-1.89	-0.64	0.028	n/a				n/a				n/a				-1.21	-1.83	-0.59	20					-0,38	-0,95	0,19	9,2
Ma et al.	2025a	-1.61	-2.03	-1.19	0.028	-0.22	-0.59	0.14	6.9	-1.43	-1.84	-1.02	7.5	n/a				n/a
Ma et al.	2025b	-0.28	-0.82	0.26	0.024	n/a				n/a				n/a				n/a				-0.31	-0.88	0.27	4.1	0.09	-0.48	0.66	9.1					0.15	-0.43	0.73	5.1
Manchón et al	2024	-0.66	-1.21	-0.11	0.03	n/a				n/a				n/a				n/a
Newman et al.	2022	-0.17	-0.53	0.19	0.039	-1.2	-1.58	-0.81	7.7	n/a				n/a				n/a
Şansal et al.	2024	-0.92	-1.3	-0.55	0.038	-0.84	-1.21	-0.46	8	n/a				n/a				-3.4	-3.96	-2.83	20.4
Schutte et al	2017	-0.18	-0.95	0.6	0.022	-0.77	-1.57	0.03	3.7	n/a				n/a				-1.68	-2.59	-0.76	18.1
Song et al.	2022	-0.69	-1.2	-0.18	0.032	-1.45	-2.01	-0.89	5.7	n/a				-0.28	-0.77	0.22	14.4	n/a				-0,20	-0,70	0,29	5,4					-0,29	-0,79	0,21	11,2
Sun et al.	2023	-0.62	-1.16	-0.09	0.031	-0.42	-0.95	0.11	6	n/a				n/a				n/a				-0,17	-0,70	0,35	4,9					-0,22	-0,74	0,31	10,0	0,13	-0,39	0,66	6,3
Suppakittpaisarn et al.	2023	-0.05	-0.29	0.19	0.044	n/a				n/a				n/a				n/a
Valtchanov and Ellard	2010	-0.45	-1.04	0.13	0.029	-0.78	-1.38	-0.18	5.3	n/a				n/a				n/a				0,10	-0,48	0,68	4,0
Yang et al.	2024	-0.82	-1.2	-0.45	0.038	n/a				-1.1	-1.48	-0.71	9.6	n/a				n/a
Yildirim et al.	2024	-0.75	-1.26	-0.24	0.024																	0,03	-0,48	0,53	5,2					-0,28	-0,78	0,21	11,4	0,16	-0,33	0,65	7,2
Yin et al.	2020	-0.21	-0.66	0.24	0.035	n/a				n/a				n/a				n/a				-0,08	-0,56	0,40	5,7	0,09	-0,39	0,58	10,5	-0,18	-0,64	0,27	13,4	-0,24	-0,71	0,23	7,8
Zhang et al.	2022	-1.54	-2.05	-1.03	0.032	n/a				-1.33	-1.82	-0.83	8.9	-0.48	-0.93	-0.02	15.6	n/a
Zheng et al.	2024	-1.26	-1.84	-0.67	0.029	n/a				-2.47	-3.18	-1.77	7.6	n/a				n/a
